# Supplementary material for: ﻿Two new species of Sordariomycetes (Chaetomiaceae and Nectriaceae) from China
Source: MycoKeys. 2024 Mar 7;102:301–15. doi: 10.3897/mycokeys.102.114480 (PMC10940860; doi:10.3897/mycokeys.102.114480)
Supplement: XML Treatment for Bisifusarium keratinophilum [file mycokeys.102.114480-treatment1.xml]

<!DOCTYPE tp:taxon-treatment
  PUBLIC "-//TaxonX//DTD Taxonomic Treatment Publishing DTD v0 20100105//EN" "tax-treatment-NSO.dtd">
<tp:taxon-treatment xmlns:tp="http://www.plazi.org/taxpub"><tp:treatment-meta><kwd-group><label>Taxon classification</label><kwd>
                <named-content content-type="kingdom">Fungi</named-content>
              </kwd><kwd>
                <named-content content-type="order">Hypocreales</named-content>
              </kwd><kwd>
                <named-content content-type="family">Nectriaceae</named-content>
              </kwd></kwd-group><mixed-citation publication-type="journal"><person-group><name><surname>Wang</surname><given-names>Hai-Yan</given-names></name><name><surname>Li</surname><given-names>Xin</given-names></name><name><surname>Dong</surname><given-names>Chun-Bo</given-names></name><name><surname>Zhang</surname><given-names>Yan-Wei</given-names></name><name><surname>Chen</surname><given-names>Wan-Hao</given-names></name><name><surname>Liang</surname><given-names>Jian-Dong</given-names></name><name><surname>Han</surname><given-names>Yan-Feng</given-names></name></person-group><article-title>﻿Two new species of <tp:taxon-name><tp:taxon-name-part taxon-name-part-type="class">Sordariomycetes</tp:taxon-name-part></tp:taxon-name> (<tp:taxon-name><tp:taxon-name-part taxon-name-part-type="family">Chaetomiaceae</tp:taxon-name-part></tp:taxon-name> and <tp:taxon-name><tp:taxon-name-part taxon-name-part-type="family">Nectriaceae</tp:taxon-name-part></tp:taxon-name>) from China</article-title><source>MycoKeys</source><day>07</day><month>03</month><year>2024</year><volume>102</volume><fpage>301</fpage><lpage>315</lpage><pub-id pub-id-type="doi">10.3897/mycokeys.102.114480</pub-id></mixed-citation></tp:treatment-meta><tp:nomenclature><label>﻿</label><tp:taxon-name>
              <object-id xmlns:xlink="http://www.w3.org/1999/xlink" content-type="arpha" xlink:type="simple">A26A1774-6937-5017-8D31-6CBA1E0AB0A8</object-id>
              <tp:taxon-name-part taxon-name-part-type="genus" reg="Bisifusarium">Bisifusarium</tp:taxon-name-part>
              <tp:taxon-name-part taxon-name-part-type="species" reg="keratinophilum">keratinophilum</tp:taxon-name-part>
              <object-id xmlns:xlink="http://www.w3.org/1999/xlink" content-type="mycobank" xlink:type="simple">MycoBank No: 849504</object-id>
            </tp:taxon-name><tp:taxon-authority>H.Y. Wang, X. Li &amp; Y.F. Han</tp:taxon-authority><tp:taxon-status xmlns:xlink="http://www.w3.org/1999/xlink" xlink:type="simple">sp. nov.</tp:taxon-status><xref ref-type="fig" rid="F2">Fig. 2</xref></tp:nomenclature><tp:treatment-sec sec-type="etymology" id="SECID0EXVAI"><title>Etymology.</title><p>Referring to degradation properties of chicken feathers.</p></tp:treatment-sec><tp:treatment-sec sec-type="material" id="SECID0E3VAI"><title>Type.</title><p>China: Shandong Province, Jinan City, Jinan Zoo (<named-content xmlns:xlink="http://www.w3.org/1999/xlink" content-type="dwc:verbatimCoordinates" xlink:type="simple"><named-content content-type="geo-json" specific-use="{&#34;type&#34;:&#34;Point&#34;,&#34;coordinates&#34;:[116.981944,36.703889]}" id="NCID0EFWAI" xlink:type="simple">36°42'14"N, 116°58'55"E</named-content></named-content>), soil, July 2021, Xin Li &amp; Yan-Feng Han, ex-type <named-content xmlns:xlink="http://www.w3.org/1999/xlink" content-type="dwc:institutional_code" xlink:title="China General Microbiological Culture Collection Center" xlink:href="http://grbio.org/institution/china-general-microbiological-culture-collection-center-chinese-academy-sciences" xlink:type="simple">CGMCC</named-content> 3.23621 = <abbrev xmlns:xlink="http://www.w3.org/1999/xlink" xlink:title="Institute of Fungus Resources, Guizhou University" id="ABBRID0EOWAI" xlink:type="simple">GZUIFR</abbrev> 22.370, dried holotype GZAC 22.370.</p><fig id="F2" position="float" orientation="portrait"><object-id xmlns:xlink="http://www.w3.org/1999/xlink" content-type="doi" xlink:type="simple">10.3897/mycokeys.102.114480.figure2</object-id><object-id xmlns:xlink="http://www.w3.org/1999/xlink" content-type="arpha" xlink:type="simple">E4A51C97-5294-562D-BF4F-8EBB512A988A</object-id><label>Figure 2.</label><caption><p>Morphological characteristics of <italic><tp:taxon-name><tp:taxon-name-part taxon-name-part-type="genus" reg="Bisifusarium">Bisifusarium</tp:taxon-name-part><tp:taxon-name-part taxon-name-part-type="species" reg="keratinophilum">keratinophilum</tp:taxon-name-part></tp:taxon-name></italic> sp. nov. <bold>a–c</bold> front and reverse of colony on <abbrev xmlns:xlink="http://www.w3.org/1999/xlink" xlink:title="malt extract agar" id="ABBRID0EHXAI" xlink:type="simple">MEA</abbrev>, <abbrev xmlns:xlink="http://www.w3.org/1999/xlink" xlink:title="oatmeal agar" id="ABBRID0ELXAI" xlink:type="simple">OA</abbrev> and <abbrev xmlns:xlink="http://www.w3.org/1999/xlink" xlink:title="potato dextrose agar" id="ABBRID0EPXAI" xlink:type="simple">PDA</abbrev> after 7 days at 25 °C <bold>d, e</bold> conidiophores and macroconidia <bold>f</bold> phialidic pegs <bold>g</bold> hyphae <bold>h, i</bold> microconidia. Scale bars: 10 μm (<bold>d–i</bold>).</p></caption><graphic xmlns:xlink="http://www.w3.org/1999/xlink" xlink:href="mycokeys-102-301-g002.jpg" position="float" orientation="portrait" xlink:type="simple" id="oo_998097.jpg"><uri content-type="original_file" xlink:type="simple">https://binary.pensoft.net/fig/998097</uri></graphic></fig><fig id="F3" position="float" orientation="portrait"><object-id xmlns:xlink="http://www.w3.org/1999/xlink" content-type="doi" xlink:type="simple">10.3897/mycokeys.102.114480.figure3</object-id><object-id xmlns:xlink="http://www.w3.org/1999/xlink" content-type="arpha" xlink:type="simple">84EFE7BA-3C09-52FE-BF5B-D8C473E43452</object-id><label>Figure 3.</label><caption><p>Phylogenetic tree of the genus <italic><tp:taxon-name><tp:taxon-name-part taxon-name-part-type="genus" reg="Ovatospora">Ovatospora</tp:taxon-name-part></tp:taxon-name></italic> constructed from <abbrev xmlns:xlink="http://www.w3.org/1999/xlink" xlink:title="internal transcribed spacers" id="ABBRID0ERYAI" xlink:type="simple">ITS</abbrev>, <abbrev xmlns:xlink="http://www.w3.org/1999/xlink" xlink:title="28S nrRNA locus" id="ABBRID0EVYAI" xlink:type="simple">LSU</abbrev>, <italic><abbrev xmlns:xlink="http://www.w3.org/1999/xlink" xlink:title="beta-tubulin gene" id="ABBRID0E1YAI" xlink:type="simple">tub2</abbrev></italic> and <italic><abbrev xmlns:xlink="http://www.w3.org/1999/xlink" xlink:title="RNA polymerase II second largest subunit gene" id="ABBRID0E6YAI" xlink:type="simple">rpb2</abbrev></italic>. Notes: Statistical support values (<abbrev xmlns:xlink="http://www.w3.org/1999/xlink" xlink:title="Bayesian Inference" id="ABBRID0EDZAI" xlink:type="simple">BI</abbrev>/<abbrev xmlns:xlink="http://www.w3.org/1999/xlink" xlink:title="Maximum Likelihood" id="ABBRID0EHZAI" xlink:type="simple">ML</abbrev>) were shown at nodes. <abbrev xmlns:xlink="http://www.w3.org/1999/xlink" xlink:title="Maximum Likelihood" id="ABBRID0ELZAI" xlink:type="simple">ML</abbrev> bootstrap values ≥ 75% and posterior probabilities ≥ 0.90 are shown above the internal branches. ‘–’ indicates the absence of statistical support (&lt; 75% for bootstrap proportions from <abbrev xmlns:xlink="http://www.w3.org/1999/xlink" xlink:title="Maximum Likelihood" id="ABBRID0EPZAI" xlink:type="simple">ML</abbrev> analysis; &lt; 0.90 for posterior probabilities from Bayesian analysis). Three new strains are shown in blue. CBS: CBS-KNAW Fungal Biodiversity Centre, Utrecht, The Netherlands; <named-content xmlns:xlink="http://www.w3.org/1999/xlink" content-type="dwc:institutional_code" xlink:title="China General Microbiological Culture Collection Center" xlink:href="http://grbio.org/institution/china-general-microbiological-culture-collection-center-chinese-academy-sciences" xlink:type="simple">CGMCC</named-content>: The China General Microbiological Culture Collection Centre; <abbrev xmlns:xlink="http://www.w3.org/1999/xlink" xlink:title="Institute of Fungus Resources, Guizhou University" id="ABBRID0EXZAI" xlink:type="simple">GZUIFR</abbrev>: The Institute of Fungus Resources, Guizhou University, China; LC: Lei Cai’s personal culture collection, Beijing, China.</p></caption><graphic xmlns:xlink="http://www.w3.org/1999/xlink" xlink:href="mycokeys-102-301-g003.jpg" position="float" orientation="portrait" xlink:type="simple" id="oo_998098.jpg"><uri content-type="original_file" xlink:type="simple">https://binary.pensoft.net/fig/998098</uri></graphic></fig></tp:treatment-sec><tp:treatment-sec sec-type="description" id="SECID0EA1AI"><title>Description.</title><p>Culture characteristics: Colonies growing on <abbrev xmlns:xlink="http://www.w3.org/1999/xlink" xlink:title="malt extract agar" id="ABBRID0EG1AI" xlink:type="simple">MEA</abbrev>, <abbrev xmlns:xlink="http://www.w3.org/1999/xlink" xlink:title="oatmeal agar" id="ABBRID0EK1AI" xlink:type="simple">OA</abbrev> and <abbrev xmlns:xlink="http://www.w3.org/1999/xlink" xlink:title="potato dextrose agar" id="ABBRID0EO1AI" xlink:type="simple">PDA</abbrev> after 7 days of incubation at 25 °C. On <abbrev xmlns:xlink="http://www.w3.org/1999/xlink" xlink:title="malt extract agar" id="ABBRID0ES1AI" xlink:type="simple">MEA</abbrev>, reaching up 20–25 mm diam., thick villiform, cream (RAL9001) at the centre, oyster white (RAL1013) at the edge, mostly regular in the margin, reverse light ivory (RAL 1015); On <abbrev xmlns:xlink="http://www.w3.org/1999/xlink" xlink:title="oatmeal agar" id="ABBRID0EW1AI" xlink:type="simple">OA</abbrev>, reaching up 25–35 mm diam.; pure white (RAL9010), thin, villiform, mostly regular in the margin, reverse tele grey 4 (RAL7047); On <abbrev xmlns:xlink="http://www.w3.org/1999/xlink" xlink:title="potato dextrose agar" id="ABBRID0E11AI" xlink:type="simple">PDA</abbrev>, reaching up 25–30 mm diam.; cream (RAL9001), thin, short villiform, mostly regular in the margin, reverse cream (RAL9001).</p><p>On <abbrev xmlns:xlink="http://www.w3.org/1999/xlink" xlink:title="potato dextrose agar" id="ABBRID0EA2AI" xlink:type="simple">PDA</abbrev> medium, <bold><italic>Hyphae</italic></bold> septate, hyaline, smooth, thick-walled, 1.5–3.5 μm wide. <bold><italic>Conidiophores</italic></bold> arising from hyphae, solitary, smooth, mostly clavate, 5–25 × 1–2.5 μm. Phialidic pegs arising from hyphae. <bold><italic>Monophialides</italic></bold> laterally on hyphae or phialidic pegs, cylindrical, erect. <bold><italic>Polyphialides</italic></bold> absent. <bold><italic>Macroconidia</italic></bold> produced by monophialidic conidiophores, mostly 0-1septate, rarely 2-septate, mostly crescent, rarely clavate, 12–23.0 × 2.0–3.5 μm (av. 16 × 2.5 μm, n = 50). <bold><italic>Microconidia</italic></bold> produced by later phialidic pegs, monocelled, cymbiform, 6.0–9.5 × 1.5–2.5 μm (av. 7.5 × 2.0 μm, n = 50).</p></tp:treatment-sec><tp:treatment-sec sec-type="material" id="SECID0EF3AI"><title>Additional materials examined.</title><p>China: Shandong Province, Jinan City, Jinan Zoo (<named-content xmlns:xlink="http://www.w3.org/1999/xlink" content-type="dwc:verbatimCoordinates" xlink:type="simple"><named-content content-type="geo-json" specific-use="{&#34;type&#34;:&#34;Point&#34;,&#34;coordinates&#34;:[116.981944,36.703889]}" id="NCID0EO3AI" xlink:type="simple">36°42'14"N, 116°58'55"E</named-content></named-content>), soil, July 2021, living cultures <abbrev xmlns:xlink="http://www.w3.org/1999/xlink" xlink:title="Institute of Fungus Resources, Guizhou University" id="ABBRID0ET3AI" xlink:type="simple">GZUIFR</abbrev> 22.371, <abbrev xmlns:xlink="http://www.w3.org/1999/xlink" xlink:title="Institute of Fungus Resources, Guizhou University" id="ABBRID0EX3AI" xlink:type="simple">GZUIFR</abbrev> 22.372.</p></tp:treatment-sec><tp:treatment-sec sec-type="notes" id="SECID0E23AI"><title>Notes.</title><p>Phylogenetically, our three strains (<named-content xmlns:xlink="http://www.w3.org/1999/xlink" content-type="dwc:institutional_code" xlink:title="China General Microbiological Culture Collection Center" xlink:href="http://grbio.org/institution/china-general-microbiological-culture-collection-center-chinese-academy-sciences" xlink:type="simple">CGMCC</named-content> 3.23621, <abbrev xmlns:xlink="http://www.w3.org/1999/xlink" xlink:title="Institute of Fungus Resources, Guizhou University" id="ABBRID0EF4AI" xlink:type="simple">GZUIFR</abbrev> 22.371 and <abbrev xmlns:xlink="http://www.w3.org/1999/xlink" xlink:title="Institute of Fungus Resources, Guizhou University" id="ABBRID0EJ4AI" xlink:type="simple">GZUIFR</abbrev> 22.372) of <italic><tp:taxon-name><tp:taxon-name-part taxon-name-part-type="genus" reg="Bisifusarium">Bisifusarium</tp:taxon-name-part><tp:taxon-name-part taxon-name-part-type="species" reg="keratinophilum">keratinophilum</tp:taxon-name-part></tp:taxon-name></italic> H.Y. Wang, X. Li &amp; Y.F. Han sp. nov. clustered in a single separate clade with a high support value (<abbrev xmlns:xlink="http://www.w3.org/1999/xlink" xlink:title="Bayesian Inference" id="ABBRID0EY4AI" xlink:type="simple">BI</abbrev>/<abbrev xmlns:xlink="http://www.w3.org/1999/xlink" xlink:title="Maximum Likelihood" id="ABBRID0E34AI" xlink:type="simple">ML</abbrev> 1/100). Although it was closely related to <italic><tp:taxon-name><tp:taxon-name-part taxon-name-part-type="genus" reg="Bisifusarium">B.</tp:taxon-name-part><tp:taxon-name-part taxon-name-part-type="species" reg="allantoides">allantoides</tp:taxon-name-part></tp:taxon-name></italic> O. Savary, M. Coton, E. Coton &amp; J.L. Jany and <italic><tp:taxon-name><tp:taxon-name-part taxon-name-part-type="genus" reg="Bisifusarium">B.</tp:taxon-name-part><tp:taxon-name-part taxon-name-part-type="species" reg="penicilloides">penicilloides</tp:taxon-name-part></tp:taxon-name></italic> O. Savary, M. Coton, E. Coton &amp; J.L. Jany in the phylogenetic tree, <italic><tp:taxon-name><tp:taxon-name-part taxon-name-part-type="genus" reg="Bisifusarium">B.</tp:taxon-name-part><tp:taxon-name-part taxon-name-part-type="species" reg="allantoides">allantoides</tp:taxon-name-part></tp:taxon-name></italic> had allantoidal macroconidia (<xref ref-type="bibr" rid="B28">Savary et al. 2021</xref>) and <italic><tp:taxon-name><tp:taxon-name-part taxon-name-part-type="genus" reg="Bisifusarium">B.</tp:taxon-name-part><tp:taxon-name-part taxon-name-part-type="species" reg="penicilloides">penicilloides</tp:taxon-name-part></tp:taxon-name></italic> had ellipsoidal and reniform macroconidia and absent microconidia (<xref ref-type="bibr" rid="B28">Savary et al. 2021</xref>). <italic><tp:taxon-name><tp:taxon-name-part taxon-name-part-type="genus" reg="Bisifusarium">Bisifusarium</tp:taxon-name-part><tp:taxon-name-part taxon-name-part-type="species" reg="keratinophilum">keratinophilum</tp:taxon-name-part></tp:taxon-name></italic> can be distinguished from the other previously described species by having crescent and clavate macroconidia and cymbiform microconidia.</p><p>Our team found that <italic><tp:taxon-name><tp:taxon-name-part taxon-name-part-type="genus" reg="Bisifusarium">B.</tp:taxon-name-part><tp:taxon-name-part taxon-name-part-type="species" reg="keratinophilum">keratinophilum</tp:taxon-name-part></tp:taxon-name></italic> has the ability to degrade chicken feathers. Specific method: the spore suspension (10<sup>7</sup>spores per millilitre) was inoculated into the fermentation medium containing 1g chicken feathers and cultured in a shaking table at 150 rpm, 30 °C for 96 h, then the chicken feather residue was filtered, dried and weighed. This fungus had a good degradation effect on chicken feathers with the degradation rate of 52.02%.</p></tp:treatment-sec><ref-list><ref id="B28"><mixed-citation xmlns:xlink="http://www.w3.org/1999/xlink" xlink:type="simple"><person-group><name name-style="western"><surname>Savary</surname><given-names>O</given-names></name><name name-style="western"><surname>Coton</surname><given-names>M</given-names></name><name name-style="western"><surname>Frisvad</surname><given-names>JC</given-names></name><name name-style="western"><surname>Nodet</surname><given-names>P</given-names></name><name name-style="western"><surname>Ropars</surname><given-names>J</given-names></name><name name-style="western"><surname>Coton</surname><given-names>E</given-names></name><name name-style="western"><surname>Jany</surname><given-names>JL</given-names></name></person-group> (<year>2021</year>) <article-title>Unexpected <tp:taxon-name><tp:taxon-name-part taxon-name-part-type="family">Nectriaceae</tp:taxon-name-part></tp:taxon-name> species diversity in cheese, description of <italic><tp:taxon-name><tp:taxon-name-part taxon-name-part-type="genus">Bisifusarium</tp:taxon-name-part><tp:taxon-name-part taxon-name-part-type="species">allantoides</tp:taxon-name-part></tp:taxon-name></italic> sp. nov., <italic><tp:taxon-name><tp:taxon-name-part taxon-name-part-type="genus">Bisifusarium</tp:taxon-name-part><tp:taxon-name-part taxon-name-part-type="species">penicilloides</tp:taxon-name-part></tp:taxon-name></italic> sp. nov., <italic><tp:taxon-name><tp:taxon-name-part taxon-name-part-type="genus">Longinectria</tp:taxon-name-part></tp:taxon-name></italic> gen. nov. <italic><tp:taxon-name><tp:taxon-name-part taxon-name-part-type="genus"/><tp:taxon-name-part taxon-name-part-type="species">lagenoides</tp:taxon-name-part></tp:taxon-name></italic> sp. nov. and <italic><tp:taxon-name><tp:taxon-name-part taxon-name-part-type="genus">Longinectria</tp:taxon-name-part><tp:taxon-name-part taxon-name-part-type="species">verticilliforme</tp:taxon-name-part></tp:taxon-name></italic> sp. nov.</article-title><source>Mycosphere</source><volume>12</volume>(<issue>1</issue>): <fpage>1077</fpage>–<lpage>1100</lpage>. <ext-link xlink:href="10.5943/mycosphere/12/1/13" ext-link-type="doi" xlink:type="simple">https://doi.org/10.5943/mycosphere/12/1/13</ext-link></mixed-citation></ref></ref-list></tp:taxon-treatment>
