# Supplementary material for: ﻿Two new species of Sordariomycetes (Chaetomiaceae and Nectriaceae) from China
Source: MycoKeys. 2024 Mar 7;102:301–15. doi: 10.3897/mycokeys.102.114480 (PMC10940860; doi:10.3897/mycokeys.102.114480)
Supplement: XML Treatment for Ovatospora sinensis [file mycokeys.102.114480-treatment2.xml]

<!DOCTYPE tp:taxon-treatment
  PUBLIC "-//TaxonX//DTD Taxonomic Treatment Publishing DTD v0 20100105//EN" "tax-treatment-NSO.dtd">
<tp:taxon-treatment xmlns:tp="http://www.plazi.org/taxpub"><tp:treatment-meta><kwd-group><label>Taxon classification</label><kwd>
                <named-content content-type="kingdom">Fungi</named-content>
              </kwd><kwd>
                <named-content content-type="order">Sordariales</named-content>
              </kwd><kwd>
                <named-content content-type="family">Chaetomiaceae</named-content>
              </kwd></kwd-group><mixed-citation publication-type="journal"><person-group><name><surname>Wang</surname><given-names>Hai-Yan</given-names></name><name><surname>Li</surname><given-names>Xin</given-names></name><name><surname>Dong</surname><given-names>Chun-Bo</given-names></name><name><surname>Zhang</surname><given-names>Yan-Wei</given-names></name><name><surname>Chen</surname><given-names>Wan-Hao</given-names></name><name><surname>Liang</surname><given-names>Jian-Dong</given-names></name><name><surname>Han</surname><given-names>Yan-Feng</given-names></name></person-group><article-title>﻿Two new species of <tp:taxon-name><tp:taxon-name-part taxon-name-part-type="class">Sordariomycetes</tp:taxon-name-part></tp:taxon-name> (<tp:taxon-name><tp:taxon-name-part taxon-name-part-type="family">Chaetomiaceae</tp:taxon-name-part></tp:taxon-name> and <tp:taxon-name><tp:taxon-name-part taxon-name-part-type="family">Nectriaceae</tp:taxon-name-part></tp:taxon-name>) from China</article-title><source>MycoKeys</source><day>07</day><month>03</month><year>2024</year><volume>102</volume><fpage>301</fpage><lpage>315</lpage><pub-id pub-id-type="doi">10.3897/mycokeys.102.114480</pub-id></mixed-citation></tp:treatment-meta><tp:nomenclature><label>﻿</label><tp:taxon-name>
              <object-id xmlns:xlink="http://www.w3.org/1999/xlink" content-type="arpha" xlink:type="simple">A63A0DBB-63D9-5192-89CA-EE3AE53019F4</object-id>
              <tp:taxon-name-part taxon-name-part-type="genus" reg="Ovatospora">Ovatospora</tp:taxon-name-part>
              <tp:taxon-name-part taxon-name-part-type="species" reg="sinensis">sinensis</tp:taxon-name-part>
              <object-id xmlns:xlink="http://www.w3.org/1999/xlink" content-type="mycobank" xlink:type="simple">MycoBank No: 850259</object-id>
            </tp:taxon-name><tp:taxon-authority>H.Y. Wang &amp;Y.F. Han</tp:taxon-authority><tp:taxon-status xmlns:xlink="http://www.w3.org/1999/xlink" xlink:type="simple">sp. nov.</tp:taxon-status><xref ref-type="fig" rid="F4">Fig. 4</xref></tp:nomenclature><tp:treatment-sec sec-type="etymology" id="SECID0EEDBI"><title>Etymology.</title><p>Refers to China where the species was discovered.</p></tp:treatment-sec><tp:treatment-sec sec-type="material" id="SECID0EJDBI"><title>Type.</title><p>China: Shandong Province, Qingdao City, Qingdao Zoo (<named-content xmlns:xlink="http://www.w3.org/1999/xlink" content-type="dwc:verbatimCoordinates" xlink:type="simple"><named-content content-type="geo-json" specific-use="{&#34;type&#34;:&#34;Point&#34;,&#34;coordinates&#34;:[120.064722,35.987222]}" id="NCID0ESDBI" xlink:type="simple">35°59'14"N, 120°3'53"E</named-content></named-content>), soil, July 2021, Hai-Yan Wang &amp; Yan-Feng Han, ex-type <named-content xmlns:xlink="http://www.w3.org/1999/xlink" content-type="dwc:institutional_code" xlink:title="China General Microbiological Culture Collection Center" xlink:href="http://grbio.org/institution/china-general-microbiological-culture-collection-center-chinese-academy-sciences" xlink:type="simple">CGMCC</named-content> 40675=<abbrev xmlns:xlink="http://www.w3.org/1999/xlink" xlink:title="Institute of Fungus Resources, Guizhou University" id="ABBRID0E2DBI" xlink:type="simple">GZUIFR</abbrev> 23. 001, dried holotype GZAC 23. 001.</p><fig id="F4" position="float" orientation="portrait"><object-id xmlns:xlink="http://www.w3.org/1999/xlink" content-type="doi" xlink:type="simple">10.3897/mycokeys.102.114480.figure4</object-id><object-id xmlns:xlink="http://www.w3.org/1999/xlink" content-type="arpha" xlink:type="simple">DE99C47F-5DA8-585E-A2CC-AF2EC476E5A2</object-id><label>Figure 4.</label><caption><p>Morphological characteristics of <italic><tp:taxon-name><tp:taxon-name-part taxon-name-part-type="genus" reg="Ovatospora">Ovatospora</tp:taxon-name-part><tp:taxon-name-part taxon-name-part-type="species" reg="sinensis">sinensis</tp:taxon-name-part></tp:taxon-name></italic> sp. nov. <bold>a–c</bold> reverse and front of colony on <abbrev xmlns:xlink="http://www.w3.org/1999/xlink" xlink:title="malt extract agar" id="ABBRID0EUEBI" xlink:type="simple">MEA</abbrev>, <abbrev xmlns:xlink="http://www.w3.org/1999/xlink" xlink:title="oatmeal agar" id="ABBRID0EYEBI" xlink:type="simple">OA</abbrev> and <abbrev xmlns:xlink="http://www.w3.org/1999/xlink" xlink:title="potato dextrose agar" id="ABBRID0E3EBI" xlink:type="simple">PDA</abbrev> after7 days at 45 °C <bold>d–h</bold> conidiophores and conidia <bold>i</bold> hyphae. Scale bars: 10 μm (<bold>d–i</bold>).</p></caption><graphic xmlns:xlink="http://www.w3.org/1999/xlink" xlink:href="mycokeys-102-301-g004.jpg" position="float" orientation="portrait" xlink:type="simple" id="oo_998099.jpg"><uri content-type="original_file" xlink:type="simple">https://binary.pensoft.net/fig/998099</uri></graphic></fig></tp:treatment-sec><tp:treatment-sec sec-type="description" id="SECID0ELFBI"><title>Description.</title><p>Culture characteristics: Colonies growing on <abbrev xmlns:xlink="http://www.w3.org/1999/xlink" xlink:title="malt extract agar" id="ABBRID0ERFBI" xlink:type="simple">MEA</abbrev>, <abbrev xmlns:xlink="http://www.w3.org/1999/xlink" xlink:title="oatmeal agar" id="ABBRID0EVFBI" xlink:type="simple">OA</abbrev> and <abbrev xmlns:xlink="http://www.w3.org/1999/xlink" xlink:title="potato dextrose agar" id="ABBRID0EZFBI" xlink:type="simple">PDA</abbrev> after 7 days of incubation at 45 °C. Colony on <abbrev xmlns:xlink="http://www.w3.org/1999/xlink" xlink:title="malt extract agar" id="ABBRID0E4FBI" xlink:type="simple">MEA</abbrev> reaching about 35–45 mm diam., pure white (RAL9010), densely villiform; irregular in the margin; reverse light ivory (RAL1015), radial lines, irregular in the margin. Colony on <abbrev xmlns:xlink="http://www.w3.org/1999/xlink" xlink:title="oatmeal agar" id="ABBRID0EBGBI" xlink:type="simple">OA</abbrev> reaching about 80–90 mm diam., grey white (RAL9002), sparsely aerial mycelium, mostly regular in the margin; reverse grey white (RAL9002). Colony on <abbrev xmlns:xlink="http://www.w3.org/1999/xlink" xlink:title="potato dextrose agar" id="ABBRID0EFGBI" xlink:type="simple">PDA</abbrev> reaching about 45–50 mm diam., creamy (RAL9001), densely villiform obviously powdery conidia group, sparsely spongy, irregular in the margin; reverse creamy (RAL9001), plicated at the centre, irregular in the margin.</p><p><bold><italic>Hyphae</italic></bold> septate, hyaline, smooth, thin-walled, 1.5–3.5 μm wide. <bold><italic>Conidiophores</italic></bold> arising from hyphae, 2–30 × 1.5–3.5 μm, solitary or branched, smooth, mostly clavate, septate. <bold><italic>Conidiogenous cell</italic></bold> reduced to Conidiophores. <bold><italic>Conidia</italic></bold> on conidiogenous or acrogenous directly on the hyphae, hyaline or light-brown, mostly globose, rarely obovate, thick-walled, 6.0–10.5 μm diam. (av. 8.0 μm). Sexual morph unknown.</p></tp:treatment-sec><tp:treatment-sec sec-type="material" id="SECID0EZGBI"><title>Additional specimens examined.</title><p>China. Shandong Province, Qingdao City, Qingdao Zoo (<named-content xmlns:xlink="http://www.w3.org/1999/xlink" content-type="dwc:verbatimCoordinates" xlink:type="simple"><named-content content-type="geo-json" specific-use="{&#34;type&#34;:&#34;Point&#34;,&#34;coordinates&#34;:[120.064722,35.987222]}" id="NCID0ECHBI" xlink:type="simple">35°59'14"N, 120°3'53"E</named-content></named-content>), soil, July 2021, Hai-Yan Wang &amp; Yan-Yeng Han, living cultures <abbrev xmlns:xlink="http://www.w3.org/1999/xlink" xlink:title="Institute of Fungus Resources, Guizhou University" id="ABBRID0EHHBI" xlink:type="simple">GZUIFR</abbrev> 23.002, <abbrev xmlns:xlink="http://www.w3.org/1999/xlink" xlink:title="Institute of Fungus Resources, Guizhou University" id="ABBRID0ELHBI" xlink:type="simple">GZUIFR</abbrev> 23.003.</p></tp:treatment-sec><tp:treatment-sec sec-type="notes" id="SECID0EPHBI"><title>Notes.</title><p>Phylogenetically, our three strains (<named-content xmlns:xlink="http://www.w3.org/1999/xlink" content-type="dwc:institutional_code" xlink:title="China General Microbiological Culture Collection Center" xlink:href="http://grbio.org/institution/china-general-microbiological-culture-collection-center-chinese-academy-sciences" xlink:type="simple">CGMCC</named-content> 40675, <abbrev xmlns:xlink="http://www.w3.org/1999/xlink" xlink:title="Institute of Fungus Resources, Guizhou University" id="ABBRID0EZHBI" xlink:type="simple">GZUIFR</abbrev> 23.002 and <abbrev xmlns:xlink="http://www.w3.org/1999/xlink" xlink:title="Institute of Fungus Resources, Guizhou University" id="ABBRID0E4HBI" xlink:type="simple">GZUIFR</abbrev> 23.003) of <italic><tp:taxon-name><tp:taxon-name-part taxon-name-part-type="genus" reg="Ovatospora">Ovatospora</tp:taxon-name-part><tp:taxon-name-part taxon-name-part-type="species" reg="sinensis">sinensis</tp:taxon-name-part></tp:taxon-name></italic> H.Y. Wang &amp;Y.F. Han sp. nov. clustered together in a single clade with a high support value (<abbrev xmlns:xlink="http://www.w3.org/1999/xlink" xlink:title="Bayesian Inference" id="ABBRID0EMIBI" xlink:type="simple">BI</abbrev>/<abbrev xmlns:xlink="http://www.w3.org/1999/xlink" xlink:title="Maximum Likelihood" id="ABBRID0EQIBI" xlink:type="simple">ML</abbrev> 1/100). Although it was closely related to <italic><tp:taxon-name><tp:taxon-name-part taxon-name-part-type="genus" reg="Ovatospora">O.</tp:taxon-name-part><tp:taxon-name-part taxon-name-part-type="species" reg="amygdalispora">amygdalispora</tp:taxon-name-part></tp:taxon-name></italic> (Udagawa &amp; T. Muroi) X.Wei Wang &amp; Houbraken and <italic><tp:taxon-name><tp:taxon-name-part taxon-name-part-type="genus" reg="Ovatospora">O.</tp:taxon-name-part><tp:taxon-name-part taxon-name-part-type="species" reg="senegalensis">senegalensis</tp:taxon-name-part></tp:taxon-name></italic> (Ames) X. Wei Wang &amp; Samson, it has an apparent separate subclade. Morphologically, <italic><tp:taxon-name><tp:taxon-name-part taxon-name-part-type="genus" reg="Ovatospora">O.</tp:taxon-name-part><tp:taxon-name-part taxon-name-part-type="species" reg="amygdalispora">amygdalispora</tp:taxon-name-part></tp:taxon-name></italic> and <italic><tp:taxon-name><tp:taxon-name-part taxon-name-part-type="genus" reg="Ovatospora">O.</tp:taxon-name-part><tp:taxon-name-part taxon-name-part-type="species" reg="senegalensis">senegalensis</tp:taxon-name-part></tp:taxon-name></italic> only have the sexual structures, while <italic><tp:taxon-name><tp:taxon-name-part taxon-name-part-type="genus" reg="Ovatospora">Ovatospora</tp:taxon-name-part><tp:taxon-name-part taxon-name-part-type="species" reg="sinensis">sinensis</tp:taxon-name-part></tp:taxon-name></italic> sp. nov. only produce an asexual morph with clavate and solitary or ramiform conidiophores and globose conidia. So far, <italic><tp:taxon-name><tp:taxon-name-part taxon-name-part-type="genus" reg="Ovatospora">Ovatospora</tp:taxon-name-part><tp:taxon-name-part taxon-name-part-type="species" reg="sinensis">sinensis</tp:taxon-name-part></tp:taxon-name></italic> sp. nov. is the only species that produces an asexual morph and is a thermophilic fungus in the genus <italic><tp:taxon-name><tp:taxon-name-part taxon-name-part-type="genus" reg="Ovatospora">Ovatospora</tp:taxon-name-part></tp:taxon-name></italic>.</p></tp:treatment-sec></tp:taxon-treatment>
