# Supplementary material for: ﻿Two new species of Sordariomycetes (Chaetomiaceae and Nectriaceae) from China
Source: MycoKeys. 2024 Mar 7;102:301–15. doi: 10.3897/mycokeys.102.114480 (PMC10940860; doi:10.3897/mycokeys.102.114480)
Supplement: Supplementary material 1 — The alignments used in the phylogenetic analysis [file mycokeys-102-301-s001.zip]

Archive with 13 entries (10 files):
- alignments/Ovatospora alignments/tub2.FAS
- alignments/Ovatospora alignments/rpb2.FAS
- alignments/Ovatospora alignments/LSU.FAS
- alignments/Ovatospora alignments/ITS.FAS
- alignments/Bisifusarium alignments/tub2.fas
- alignments/Bisifusarium alignments/tef1.fas
- alignments/Bisifusarium alignments/rpb2.fas
- alignments/Bisifusarium alignments/LSU.fas
- alignments/Bisifusarium alignments/ITS.fas
- alignments/Bisifusarium alignments/cmdA.fas
- alignments/
- alignments/Bisifusarium alignments/
- alignments/Ovatospora alignments/
