# Supplementary material for: ﻿Two new species of Sordariomycetes (Chaetomiaceae and Nectriaceae) from China
Source: MycoKeys. 2024 Mar 7;102:301–15. doi: 10.3897/mycokeys.102.114480 (PMC10940860; doi:10.3897/mycokeys.102.114480)
Supplement: Supplementary material 1 — The alignments used in the phylogenetic analysis [file mycokeys-102-301-s001.zip › alignments/Ovatospora alignments/tub2.FAS]

#mega
!Title 1;
!Format DataType=DNA indel=- CodeTable=Standard;

!Domain=Data property=Coding CodonStart=1;
#Ovatospora_sinensis_CGMCC40675
GTGCTGCTTTCTGGTATGTTTG--GATTCGACGAGCAAAAA--CTCATTTC-GTCAAAGG
ATCCTGAAGACTGACTCTCCATTACAGGCAAACCATTTCCGGCGAGCACGGCCTCGATGG
CAACGGCGTGTATGTGGCTGTTGACAAC---CCCGAGTCGGTCATTCCTTCGCTCACCGC
CCCCACAGGTACAATGGAACCTCGGAGCTCCAGCTCGAGCGGATGAACGTCTACTTCAAC
GAGGTGAGTTGGGATCGGATAAAGAC------GC-----AGGCAAGCGGGCGCGCGTTTA
CTAAATAC--TTCCACGCCAGGGTTCCGGCAACAAGTATGTCCCTCGTGCTGTCCTGGTC
GACCTGGAGCCCGGCACCAA

#Ovatospora_sinensis_GZUIFR 23.002
GTGCTGCTTTCTGGTATGTTTG--GATTCGACGAGCAAAAA--CTCATTTC-GTCAAAGG
ATCCTGAAGACTGACTCTCCATTACAGGCAAACCATTTCCGGCGAGCACGGCCTCGATGG
CAACGGCGTGTATGTGGCTGTTGACAAC---CCCGAGTCGGTCATTCCTTCGCTCACCGC
CCCCACAGGTACAATGGAACCTCGGAGCTCCAGCTCGAGCGGATGAACGTCTACTTCAAC
GAGGTGAGTTGGGATCGGATAAAGAC------GC-----AGGCAAGCGGGCGCGCGTTTA
CTAAATAC--TTCCACGCCAGGGTTCCGGCAACAAGTATGTCCCTCGTGCTGTCCTGGTC
GACCTGGAGCCCGGCACCA-

#Ovatospora_sinensis_GZUIFR 23.003
GTGCTGCTTTCTGGTATGTTTG--GATTCGACGAGCAAAAA--CTCATTTC-GTCAAAGG
ATCCTGAAGACTGACTCTCCATTACAGGCAAACCATTTCCGGCGAGCACGGCCTCGATGG
CAACGGCGTGTATGTGGCTGTTGACAAC---CCCGAGTCGGTCATTCCTTCGCTCACCGC
CCCCACAGGTACAATGGAACCTCGGAGCTCCAGCTCGAGCGGATGAACGTCTACTTCAAC
GAGGTGAGTTGGGATCGGATAAAGAC------GC-----AGGCAAGCGGGCGCGCGTTTA
CTAAATAC--TTCCACGCCAGGGTTCCGGCAACAAGTATGTCCCTCGTGCTGTCCTGGTC
GACCTGGAGCCCGGCACCAA

#Ovatospora_amygdalispora_CBS_672.82
GTGCCGCTTTCTGGTATGTCTG--GATTCGAAGGG-AAAAC--TCCATGCG-GCCAAAGG
ATCACGAAGACTGACTCTCTATTACAGGCAAACCATTTCCGGCGAGCACGGCCTCGATAG
CAACGGCGTGTATGTGGTTGTTGACGAC--CCCCGAGTCGGTTGTTCCTTCGCTCACC-C
CCCCACAGGTACAATGGAACCTCGGAGCTCCAGCTCGAGCGTATGAATGTCTACTTCAAC
GAGGTGAGTTGGGATCGGATAG----------TGAGGCAGGCAATGTGAGTGCGCGTTTA
CTCAC--CAGCCCGACTCCAGGCTTCCGGCAACAAGTATGTCCCTCGTGCTGTCCTGGTC
GACTTGGAGCCCGGCACCA-

#Ovatospora_angularis_LC3973
GTGCTGCTTTCTGGTATGTTTT--GATTCCAATATCGAGA---TCCATGCC-ATCGAACC
ATCGTGAAGACTAACGTTCCATTACAGGCAAACCATTTCCGGCGAGCACGGCCTCGATGC
CAACGGCGTGTATGTGACCGTCGACAAC---CCCGCTTTGGGTATTCCCTCGCTCACCGC
TGCGATAGGTACAATGGAACCTCGGAGCTCCAGCTCGAGCGGATGAATGTCTACTTCAAC
GAGGTGAGC--GAACTGGAACACAAT------TCTA-TTACGTATTCGTGGACGGAGTGA
CTGACCTCAACTCTTCTCCAGGGCTCCGGCAACAAGTATGTCCCTCGTGCCGTCCTGGTC
GACTTGGAGCCCGGCACCA-

#Ovatospora_unipora_CBS_109.83
GTGCCGCTTTCTGGTATGTTTT--GATTCCAAGATCGAGA---TCCATGCC-ATCGAGCC
ATCATGAAGACTGACTTCCCATCGCAGGCAAACCATTTCCGGCGAGCACGGCCTCGATGC
CAACGGCGTGTATGTGACCTTCGACGAC--CCC-AC-TTGGGTATCCCCTCGCTCACCGC
TGCGATAGGTACAATGGAACTTCGGAGCTCCAGCTCGAGCGGATGAATGTCTACTTCAAC
GAGGTGAGT-GAACCGA--AACAAAA------CCCTGTTACGTGCTCGTGGACAGGTTGA
CTGACCCCAGCTTTTCTTCAGGCTTCCGGCAACAAGTATGTTCCTCGTGCCGTCCTGGTC
GACCTGGAGCCCGGCACCA-

#Ovatospora_brasiliensis_CBS_140.50
GTGCCGCCTTTTGGTATGTTTG--GAATCCGGAAATCAAGA--TCCGTTTG-ATCCAAGG
-TCATCGAGACTGACTCTCCATTACAGGCAGACCATCTCCGGCGAGCACGGCCTCGATAG
CAACGGCGTGTATGTGACTGTCG-CGAT--CCCCGACTCGGTTATTCCCTCGCTCACCAC
CGCCACAGGTACAATGGAACCTCTGAGCTCCAGCTCGAGCGCATGAACGTCTACTTCAAC
GAGGTGAGT-GGGATTGAATACATAC------CGACGAGATTTTGATGGGAGGGTGTTTA
CTGACCGCCACTCCGCTCCAGGCTTCCGGCAACAAGTATGTCCCTCGCGCCGTCCTGGTC
GACTTGGAGCCCGGCACCA-

#Ovatospora_medusarum_CBS_148.67
GTGCCGCTTTCTGGTACGTTTTCTGATTCCAAGGTGGAGGAGGTTCA-GCC-ATCGGAGC
ATCA----AACTAACTCTTCATTAAAGGCAGACCATCTCCGGCGAGCACGGCCTCGATAC
CAACGGCGTGTACGTGACCGTCGACAAC--CCC-GCGTTTGGTGCTCCCTCGCTCACCGC
TGCGATAGGTACAATGGAACCTCGGAGCTCCAACTCGAGCGGATGAATGTCTACTTCAAT
GAGGTGAGC-CGGATAACAGATACAG------ACCGATCAGATATGCGTGGACGTGATTA
CTGACCTCCAATCCTCTCCAGGCTTCCGGCAACAAGTATGTCCCTCGTGCCGTCCTGGTC
GACTTGGAGCCCGGCACCA-

#Ovatospora_mollicella_CBS_583.83
GTGCCGCCTTTTGGTATGTTTG--GAATCCGGAAATCAAGA--TCCGTTCC-ATCCAAGG
-TCATCGAGACTGACTCTCCATTCCAGGCAGACCATCTCCGGCGAGCACGGCCTCGATAG
CAACGGCGTGTATGTGACTGTCG-CGAT--CCC-GACTCGGTTATTCCCTCGCTCACCGC
CGCCACAGGTACAATGGAACCTCTGAGCTCCAGCTCGAGCGCATGAACGTCTACTTCAAC
GAGGTGAGT-GGGATTGAATACATAC------CGACGAGACTTTGATGGGAGGGTGTTTA
CTGACCGCCACTCCGCTGCAGGCTTCCGGCAACAAGTATGTCCCTCGCGCCGTCCTGGTC
GACTTGGAGCCCGGCACCA-

#Ovatospora_pseudomollicella_CBS_251.75
GTGCCGCCTTTTGGTATGTTTG--GAATCCCGAAATCAAGA--TCCGTTCC-ATACAAGG
-TCATCAAGACTGACTCTCCATTCCAGGCAGACCATCTCCGGCGAGCACGGCCTCGATAG
CAACGGCGTGTATGTGACTGTCG-CGAT--CCC-GACTCGGTTATTCCCTCGCTCACCGC
CGCCACAGGTACAATGGAACCTCTGAGCTCCAGCTCGAGCGCATGAACGTCTACTTCAAC
GAGGTGAGT-GGGATTGAATACATAC------CGACGAGACTTTGATGGGAGGGTGTTTA
CTGACCGCCACTCCGCTCCAGGCTTCCGGCAACAAGTATGTCCCTCGCGCCGTCCTGGTC
GACTTGGAGCCCGGCACCA-

#Ovatospora_senegalensis_CBS_728.84
GTGCCGCTTTCTGGTATGTGTG--GACTCCACGGG-CAAGA--TCCATCCA-GTCAGAGG
AGCATGAAGACTGACTATCCATTACAGGCAAACCATTTCCGGCGAGCACGGCCTCGACAG
CAACGGCGTGTATGTGGTTGTCGACGAT--ACCTT-GTCGGTTGTTCCTTTGCTCACCGC
CCCCACAGGTACAATGGAACCTCGGAGCTCCAGCTCGAGCGGATGAACGTCTACTTCAAC
GAGGTGAGTTCGGGTCGGATAGGTAG------TGAGGCGGGCAA-GTAAGTGCGTGTTTA
TTGAC--CTACCCCACTCCAGGCTTCCGGCAACAAGTATGTCCCTCGTGCTGTCCTGGTC
GACTTGGAGCCTGGCACCA-

#Trichocladium_acropullum_CBS_114580
GTGCCGCCTTCTGGTATGTTTT--GACCTCCGAGATCAAGA--ACCAT-CGTGTCAAA-G
GTCATCAACACTGACTCTTCGT-GTAGGCAGACCATCTCCGGCGAGCACGGCCTCGATAG
CAACGGCGTGTATGTTACTTCCGACGACT-CTCCTCGCTTAAT---CCCTCGCTCACCGC
CGCGATAGGTACAATGGAACTTCCGAGCTCCAGCTCGAGCGGATGAACGTCTACTTCAAC
GAGGTGAGT-CGGACTGAATACACAT------CG---AGTCGG---------CGTGTTTG
CTGACCGCGATCTTG---CAGGCTTCCGGCAACAAGTATGTCCCTCGCGCCGTCCTGGTC
GACTTGGAGCCCGGCACCA-

#Trichocladium_amorphum_CBS_127763
GTGCCGCCTTCTGGTATGTTTG--GACCTTCGCGATCAAGA--ACCAT-CGTATCAAA--
-----CAATACTGACTCTCTGT-GTAGGCAGACCATCTCCGGCGAGCACGGCCTTGATAG
CAACGGCGTGTATGTGACCGTCGACGACTTCTCCCCGCTTGAT---CCCGCGCTCACCGC
C-CGATAGGTACAATGGAACTTCCGAGCTCCAGCTCGAGCGCATGAACGTCTACTTCAAC
GAGGTGAGT-CGGGCTGGATACACGT------CTCTCTAGTAA---------TCGGGTCG
CTGACCACGCATCTA---CAGGCTTCCGGCAACAAGTATGTCCCTCGTGCCGTCCTCGTC
GACTTGGAGCCCGGCACCA-

#Trichocladium_antarcticum_CBS_123565
GTGCCGCCTTCTGGTATGTT-T--GACCGCCGGAACCAACA--ATTATCTG-GTCGGAGG
TGGTTTGAGACTGACTCTCTGT-GTAGGCAGACTATTTCCGGCGAGCACGGCCTCGACGC
AAGTGGCGTGTATGTGGTTGTCGACAGGTCCCCATCGGTT-ATAATCCCTCGCTCACCGC
TGCGATAGGTACAATGGCACATCCGAGATTCAGCTCGAGCGCATGAATGTCTATTTCAAC
GAGGTAAGC-CGGGCTAGCGACAGGT------CTTTCTGATGGGCGAGCCGCCGTGTGTG
CTGACCACGAATCTTGTCCAGGCTGCCGGCAACAAATATGTTCCTCGAGCCGTCCTCGTC
GACGTGGAGCCCGGCACCA-

#Trichocladium_beniowskiae_CBS_757.74
GTGCCGCCTTCTGGTATGTTTG--GGC-TCCGCGATCGAGA--ACCAT-CATGACAA---
-----CAGTACTGACCCTCGGT-GTAGGCAAACCATCTCCGGCGAGCACGGCCTCGATAG
CAACGGCGTGTATGTGCCCATCGACGAC--CTCCTCGCTTAAT---CCCGCGCTCACCGC
C-CGATAGGTACAATGGAACTTCTGAGCTCCAGCTCGAGCGCATGAACGTCTACTTCAAC
GAGGTGAGT-CGGGCTGGATATACGA------TACTCGGTCGG---------TCTATTTG
CTGACGACACATCTG---CAGGCTTCCGGCAACAAGTATGTTCCTCGTGCCGTCCTCGTC
GACTTGGAGCCCGGCACCA-

#Trichocladium_gilmaniellae_CBS_388.75
GTGCCGCTTTCTGGTATGTTCT--GACCTCCAAGATCAAGA--ATCATTCGTGTCAAAAG
ATAATCAATACTGACTGTTTGT-GTAGGCAGACCATCTCCGGCGAGCACGGCCTCGACGC
TAATGGCGTGTATGTCACTGTCGACGGCTCCCCATCACTTGACCGCCCCCCGCTCACCGC
TGCGATAGGTACAATGGAACTTCCGAGATCCAGCTCGAGCGCATGAATGTCTACTTCAAT
GAGGTGAGT-CGGGCCGGATACACAT------CTATCTGACAGCCGAGCCACTGTGTTTG
CTGACCACGCATCTGCTCTAGGCTTCCGGCAACAAGTATGTCCCTCGCGCCGTCCTGGTC
GACTTGGAGCCCGGCACCA-

#Trichocladium_asperum_CBS_903.85
GTGCCGCCTTCTGGTATGTTTT--GACCTCCAAGATCAAGA--ATCAT-CGTGTCAAA-G
ATATCCAATACTGACTCTTCGT-GTAGGCAGACCATCTCCGGCGAGCACGGCCTCGACGC
TAATGGCGTGTATGTCACTGTCGACGGCTTCCCATCGCTTAAC---GCCTCGCTCACCGC
TGTGATAGGTACAATGGAACTTCCGAGATCCAACTCGAGCGCATGAACGTCTACTTCAAC
GAGGTGAGT-CGGACCAAATACACAT------CTATCTGACAGCCGAACCACTGTGTTTG
CTGACCACGCATCTGCTGCAGGCTTCCGGCAACAAGTATGTCCCTCGTGCCGTCCTGGTC
GACTTGGAGCCCGGCACCA-

#Thermochaetoides_dissita_CBS_180.67
GTGCCGCTTTCTGGTAGGTTCT----CTCCATCAGCACGGA---CTCTTTCTGTGAAGA-
--CATCGACGCTGACTCCTCGT-ACAGGCAGACTATCTCCGGCGAGCACGGCCTCGACGC
CAATGGCGTGTATGTGTTGCCCCTCGACGATCGTAGAACCGCGGTTCGCTTGCTCACCGC
CATAACAGGTACAACGGCACCTCTGAGCTCCAGCTGGAGCGCATGAACGTCTACTTCAAC
GAGGTGAGT-CGGATTGCGAATATCG------GTGATGGAACGCACAAGAAGCGAAACTG
CTAAC-----TTCTGCAACAGGCCTCCGGCAACAAGTATGTGCCTCGTGCCGTCCTGGTC
GATCTGGAGCCCGGCACCA-

#Thermochaetoides_thermophila_CBS_144.50
GTGCCGCTTTCTGGTAGGTTCT----CTCCATCAGCAGAGA---CTCCCTCTGTAAAGA-
--CTTTGACGCTAACTCCTCGT-ACAGGCAGACTATCTCCGGCGAGCACGGCCTCGACGC
CAATGGCGTGTATGTGTTGCCCCTCGACGATCGTATTACCGCGGTCCGCTTGCTCACCGC
CATAACAGGTACAACGGCACCTCTGAGCTCCAACTGGAGCGCATGAACGTCTACTTCAAC
GAGGTGAGT-TGGGCCGCGAATATGG------GCGATGGAACGCTCAAGCAGCAGAACTT
CTAAC-----TTCTATAACAGGCCTCCGGCAACAAGTATGTGCCTCGTGCCGTCCTGGTC
GATCTGGAGCCCGGCACTA-

#Triangularia_verruculosa_CBS_148.77
GTGCCGCCTTCTGGTATGTCCCGCGAACCCC------------CTGGATAGCATCACAA-
GTGACAGGAACTGACTTCCTCT-TCAGGCAGATTATCTCTGGCGAGCACGGCCTCGATAG
CAATGGCGTGTATGTG-TTATTGTCGAG--CCTCTCATCATTCGATCCACCACTCACCGC
TCCCATAGGTACAATGGCACTTCCGAGCTCCAGCTCGAGCGCATGAACGTCTACTTCAAC
GAGGTAAGC---AACTGGAAACACGCCCACTTGTGGCCAAGCAGA-TCTGAGTATG---G
CTGACACTCTTGCTTCTCCAGGCTTCCGGCAACAAGTATGTTCCCCGCGCTGTCCTTGTC
GATCTCGAGCCCGGTACCA-

#Triangularia_allahabadensis_CBS_724.68
GTGCCGCCTTCTGGTATGTCTCGCCAACCTCGCGACTTGGA--CTCGATGGCATGATAAA
GCGATTGGTACTGACATCCTCT-CCAGGCAGATTATCTCTGGCGAGCATGGCCTCGACAG
CAATGGCGTGTATGTG-TTATCGTCGAA--CCTTACATCATCCGACTCACCACTCACCGC
TCCCATAGGTATAATGGCACTTCCGAGCTCCAACTCGAGCGCATGAACGTCTACTTCAAC
GAGGTAAGC---ACCCAGAAGCACAC-----TATGACAAACCAGAACCCGAGTATGATGG
CTAACAGTCTTGTTTCACCAGGCTTCCGGCAACAAGTATGTTCCCCGCGCCGTCCTCGTC
GATCTCGAGCCCGGTACCA-
