# Supplementary material for: ﻿Two new species of Sordariomycetes (Chaetomiaceae and Nectriaceae) from China
Source: MycoKeys. 2024 Mar 7;102:301–15. doi: 10.3897/mycokeys.102.114480 (PMC10940860; doi:10.3897/mycokeys.102.114480)
Supplement: Supplementary material 1 — The alignments used in the phylogenetic analysis [file mycokeys-102-301-s001.zip › alignments/Ovatospora alignments/rpb2.FAS]

#mega
!Title 1;
!Format DataType=DNA indel=- CodeTable=Standard;

!Domain=Data property=Coding CodonStart=1;
#Ovatospora_sinensis_CGMCC40675
TCGTCTCGCTGGTCCAGAATCTGCGGCGGAAGAACGTCATCTCGTTTGAGGTTTCGTTGG
TTCGCGACATCCGCGACCGTGAGTTCAAGATTTTTTCGGATGCCGGGCGCGTCATGAGGC
CGCTCTTCACCGTGGAGCAGGAGGACAATGGTGAGAACGACGTGGAGAAGGGCCAGCTCA
TCCTCACCAAAAAGCATATCGAGCAACTAGAGAGGGACAGAGAGCTGGGCAAATACCACC
CCGACTACTGGGGTTGGCCGGGCTTGTTGAGGTCGGGCGCCATCGAGTACCTCGACGCCG
AAGAAGAGGAGACGGCCATGATTTGCATGACGCCAGAAGACCTCGACATGTTCCGTCTGA
CCAAGCTGGGCTTCACCGTCGCCGACAACTCCGGCCAAGGCAACAACCGGATCAGAACCA
AGATCAATCCGACAACCCACATGTACACACATTGTGAAATCCACCCCAGCATGTTGCTCG
GCATCTGCG-

#Ovatospora_sinensis_GZUIFR 23.002
TCGTCTCGCTGGTCCAGAATCTGCGGCGGAAGAACGTCATCTCGTTTGAGGTTTCGTTGG
TTCGCGACATCCGCGACCGTGAGTTCAAGATTTTTTCGGATGCCGGGCGCGTCATGAGGC
CGCTCTTCACCGTGGAGCAGGAGGACAATGGTGAGAACGACGTGGAGAAGGGCCAGCTCA
TCCTCACCAAAAAGCATATCGAGCAACTAGAGAGGGACAGAGAGCTGGGCAAATACCACC
CCGACTACTGGGGTTGGCCGGGCTTGTTGAGGTCGGGCGCCATCGAGTACCTCGACGCCG
AAGAAGAGGAGACGGCCATGATTTGCATGACGCCAGAAGACCTCGACATGTTCCGTCTGA
CCAAGCTGGGCTTCACCGTCGCCGACAACTCCGGCCAAGGCAACAACCGGATCAGAACCA
AGATCAATCCGACAACCCACATGTACACACATTGTGAAATCCACCCCAGCATGTTGCTCG
GCATCTGCG-

#Ovatospora_sinensis_GZUIFR 23.003
TCGTCTCGCTGGTCCAGAATCTGCGGCGGAAGAACGTCATCTCGTTTGAGGTTTCGTTGG
TTCGCGACATCCGCGACCGTGAGTTCAAGATTTTTTCGGATGCCGGGCGCGTCATGAGGC
CGCTCTTCACCGTGGAGCAGGAGGACAATGGTGAGAACGACGTGGAGAAGGGCCAGCTCA
TCCTCACCAAAAAGCATATCGAGCAACTAGAGAGGGACAGAGAGCTGGGCAAATACCACC
CCGACTACTGGGGTTGGCCGGGCTTGTTGAGGTCGGGCGCCATCGAGTACCTCGACGCCG
AAGAAGAGGAGACGGCCATGATTTGCATGACGCCAGAAGACCTCGACATGTTCCGTCTGA
CCAAGCTGGGCTTCACCGTCGCCGACAACTCCGGCCAAGGCAACAACCGGATCAGAACCA
AGATCAATCCGACAACCCACATGTACACACATTGTGAAATCCACCCCAGCATGTTGCTCG
GCATCTGCG-

#Ovatospora_amygdalispora_CBS_672.82
TCGTCTCGCTGGTTCAGAATCTCCGCCGCAAGAACGTCATTTCGTTTGAGGTTTCGTTAG
TTCGCGATATCCGCGACCGTGAGTTTAAGATCTTCTCGGACGCCGGGCGCGTCATGAGGC
CGCTCTACACCGTGGAGCAGGAGGACAACGGCGAGAATGAGGTCGAGAAGGGCCAGCTCA
TTCTCACCAAGAAGCATATAGAACAGCTGGAGAGGGACAAAGAACTGGGCAAATACCACC
CCGATTATTGGGGTTGGCCAGGCCTGTTGCGGTCGGGCGCCATTGAGTACCTCGACGCCG
AGGAAGAGGAGACGGCCATGATTTGCATGACGCCAGAAGACCTCGACATGTACCGCCTCA
CCAAATTGGGCTTCACCGTCGCCGACAACTCCGGCCAGGGCAACAACCGGATTAGAACCA
AGATCAATCCGACAACGCACATGTACACACATTGCGAAATCCACCCCAGCATGCTGCTCG
GCATCTGCG-

#Ovatospora_angularis_LC3973
TGGTTTCACTCGTCCAGAACCTCCGCCGAAAGAACGTTATCTCGTTCGAGGTGTCGCTGG
TTCGCGACATCCGCGACCGCGAGTTCAAGATCTTCTCCGACGCTGGACGTGTGATGAGGC
CGCTCTTCACAGTGGAGCAGGAGGAGAACGGCGACAATGGCGTCGCAAACGGTCAGCTCA
TTCTCCAAAAGAAACATATCGAGAACTTGGAGAGGGACAAGGAGCTGGGCAAATACCATC
CCGATTACTGGGGTTGGCCAGGCCTCTTGAGGTCAGGTGCCATTGAGTACCTGGATGCCG
AAGAAGAAGAGACGGCCATGATCTGCATGACGCCGGAGGATCTCGACATGTTCCGCCTCA
GCAAACTGGGTTTCAGCGTCGCGGACAGCTCGGGCCAGGGCAATAACAGGATCAGAACCA
AGATCAACCCAACAACGCACATGTACACGCACTGCGAGATCCACCCGAGCATGTTGCTCG
GCATCTGCG-

#Ovatospora_unipora_CBS_109.83
TGGTCTCACTCGTCCAGAACCTTCGCCGAAAGAACGTTATCTCGTTCGAGGTGTCGCTTG
TTCGCGACATCCGCGACCGTGAGTTCAAGATCTTCTCGGACGCTGGCCGCGTGATGAGGC
CACTCTTCACAGTGGAGCAGGAGGAGAATGGCGACAATGGTGTCGCAAACGGTCAGCTCA
TTCTCCAAAAGAAACATATCGAGAACTTGGAGAGGGACAAGGAGCTGGGTAAATACCATC
CCGATTACTGGGGTTGGCCTGGCCTGTTGAGGTCAGGTGCCATTGAGTACCTGGATGCCG
AGGAAGAGGAGACGGCCATGATCTGCATGACGCCGGAGGACCTCGACATGTTCCGCCTCA
GCAAGTTGGGTTTCAGCGTCGCGGACAGCTCGGGCCAGGGCAATAACAGGATTAGAACCA
AGATCAACCCAACAACCCACATGTACACGCACTGCGAGATCCACCCTAGCATGTTACTCG
GCATCTGCG-

#Ovatospora_brasiliensis_CBS_140.50
TCGTCTCGCTTGTCCAGAACCTTCGCCGGAAGAACGTCATTTCCTTCGAGGTTTCGCTGG
TCCGCGATATCCGCGATCGCGAGTTCAAGATTTTCTCGGACGCTGGGCGCGTGATGAGGC
CGCTCTACACCGTGGAGCAGGAAGAGAATGGCGAGAACGACGTCGAGAAGGGCCAGCTCA
TCCTCACCAAGAAGCACATCGAGAACCTGGAGCGGGACAAGGAGCTCGGCAAATACCACC
CCGATTACTGGGGTTGGCCAGGCCTCCTGAGATCGGGTGCCATTGAGTACCTCGATGCCG
AGGAGGAAGAGACGGCCATGATCTGCATGACCCCAGAGGATCTCGACATGTACCGGCTTG
CCAAACTAGGCTTCTCCGTCTCGGACAACTCTGGAGTGGGCAACAACCGGATCAGGACCA
AGATGAATCCGACAACTCACATGTACACACACTGTGAGATTCACCCCAGCATGTTGCTCG
GTATCTGTG-

#Ovatospora_medusarum_CBS_148.67
TTGTCTCGCTCGTCCAGAATCTCCGCAGAAAGAACGTTATCTCGTTCGAGGTTTCGCTGG
TTCGCGACATCCGCGACCGCGAGTTCAAGATTTTCTCGGACGCTGGGCGCGTGATGAGGC
CGCTCTACACCGTGGAGCAGGAGGAGAACGGCGACAACGGTGTCGCACACGGTCAGCTCA
TTCTCCAAAAGAAGCATATCGAGAATTTGGAGAGGGACAAGGAGCTGGGCAAATACCATC
CCGATTACTGGGGGTGGCCTGGCCTCTTGAGGTCAGGTGCTATTGAGTACCTGGATGCTG
AGGAAGAAGAGACGGCCATGATTTGCATGACACCGGAAGATCTTGACATGTTCCGGCTAA
GTAAACTGGGCTTCAGCGTTGCGGACAGCTCGGGTCAGGGCAACAACAGGATCAGGACCA
AGATTAACCCGACGACGCACATGTACACACACTGCGAGATCCACCCCAGCATGTTGCTCG
GTATTTGCG-

#Ovatospora_mollicella_CBS_583.83
TCGTTTCGCTGGTCCAGAACCTTCGCCGGAAGAACGTCATTTCCTTCGAGGTTTCGCTGG
TCCGCGATATCCGCGATCGCGAGTTCAAGATTTTCTCGGACGCTGGGCGCGTGATGAGGC
CACTCTACACTGTGGAGCAGGAAGAGAATGGCGAGAACGACGTCGAGAAGGGCCAGCTCA
TCCTCACCAAGAAGCACGTCGAGAACTTGGAGCGGGACAAGGAGCTTGGCAAATACCACC
CCGATTACTGGGGCTGGCCCGGCCTCCTGAGATCGGGTGCCATTGAGTACCTCGATGCCG
AGGAGGAAGAGACGGCCATGATCTGCATGACCCCGGAGGATCTCGACATGTACCGGCTTG
CCAAACTGGGCTTCTCCGTCTCGGACAACTCTGGGGTGGGCAACAACCGGATCAGGACCA
AGATGAATCCGACAACTCACATGTACACACACTGTGAGATTCACCCCAGCATGTTGCTCG
GTATCTGCG-

#Ovatospora_pseudomollicella_CBS_251.75
TCGTCTCGCTGGTCCAGAATCTTCGCCGAAAGAACGTCATTTCCTTCGAGGTTTCGCTGG
TCCGCGATATCCGCGATCGCGAGTTCAAGATTTTCTCGGACGCTGGGCGCGTGATGAGGC
CACTATACACCGTGGAGCAGGAAGAGAATGGCGAGAACGACGTCGAGAAGGGTCAGCTCA
TCCTCACCAAGAAGCACGTCGAGAACTTGGAGCGGGACAAGGAGCTCGGCAAATACCATC
CCGATTACTGGGGCTGGCCAGGCCTCCTGAGATCGGGTGCCATTGAGTACCTCGATGCCG
AGGAGGAAGAGACGGCCATGATTTGCATGACCCCGGAGGATCTTGACATGTACCGGCTTG
CCAAACTGGGCTTCTCCGTCTCGGACAACTCTGGAGTGGGCAACAACCGGATCAGGACCA
AGATGAATCCGACAACTCACATGTACACACACTGTGAGATTCACCCCAGCATGTTGCTCG
GTATCTGCG-

#Ovatospora_senegalensis_CBS_728.84
TCGTCTCGTTGGTCCAGAATCTCCGACGGAAGAACGTTATCTCCTTTGAGGTTTCGTTGG
TTCGCGATATCCGCGACCGCGAATTCAAGATCTTCTCGGACGCCGGGCGCGTAATGAGGC
CGCTCTTCACCGTAGAGCAGGAAGAGAATGGTGAAAATGATGTCGAGAGGGGTCAGCTCA
TTCTCACCAAGAAACATATTGAACAACTGGAGAGAGACAAGGAGCTGGGCAAATACCATC
CCGACTACTGGGGTTGGCCGGGCCTATTGAGGTCGGGTGCCATCGAGTACCTCGACGCCG
AGGAGGAGGAGACGGCCATGATTTGCATGACGCCAGAAGACCTCGACATGTACCGCCTCT
CCAAACTGGGCTTCGCTGTTGCCGACAACTCGGGTCAGGGCAACAATCGCATCAGAACCA
AGATTAATCCGACGACGCACATGTACACACATTGCGAAATCCACCCCAGCATGCTGCTCG
GCATTTGCG-

#Trichocladium_asperum_CBS_903.85
TGGTATCGTTGGTTCAAGGTCTGCGGAGAAAGAACGTCATCTCGTTCGAGGTCTCGCTGG
TCCGCGACATCCGTGACCGCGAGTTCAAGATCTTCTCGGATGCGGGGCGAGTCATGAGGC
CACTTTACACGGTGGAACAGGAGGACAATGGCGACCATGGCGCTGAGAAGGGCCAGCTTA
TCCTCAACAAGGACCACATTCAAAAACTCGAGGCGGACAAGGAGCTGGGGAAGTTCCACC
CCGACTACTGGGGCTGGCAAGGGCTTTTGAGGTCAGGTGCCATTGAGTACCTGGATGCTG
AGGAGGAAGAGACAGTCATGATTTGCATGACGCCCGAGGACCTCGACATGTACCGCCTGA
CCAAGATGGGCTTTGAGGTGGACGACACCTCTGGTGTCGGCAATAACCGGATTAGGACCA
AGATGAATCCGACAACTCATGTGTACACACATTGTGAGATCCACCCCAGCATGCTTCTCG
GCATCTGCG-

#Trichocladium_acropullum_CBS_114580
TGGTCTCGCTCGTCCAGGGTCTGCGGAGGAAGAACGTCATCTCGTTTGAGGTTTCGCTGG
TTAGAGACATCCGCGACCGCGAGTTCAAGATCTTCTCCGATGCAGGGCGCGTCATGAGGC
CGCTCTTCACGGTAGAGCAGGAGGAGAATGGCGACAGCGGGGCCGAGAAGGGCCAGCTGA
TCCTCAACAAGGACCACATTCAACGGTTGGAGGCGGACAAGGAGCTGGGCAAATACCACC
CCGACTACTGGGGCTGGCAGGGCCTGTTGCGGTCAGGTGCAATTGAGTACCTGGATGCCG
AGGAGGAAGAGACGGTCATGATTTGCATGACGCCCGAGGACCTCGACATGTACCGCCTCA
CCAAAATGGGCTTCGACGTGGACGACACCTCCGGTGTGGGCAACAACCGGATCAGGACCA
AGATGAACCCGACGACTCACATGTACACACATTGTGAGATCCACCCCAGCATGCTGCTCG
GTATCTGCG-

#Trichocladium_amorphum_CBS_127763
TGGTCTCGCTGGTCCAGGGCCTGCGGAGAAAGAACGTCATCTCGTTTGAGGTTTCGCTGG
TTAGAGACATTCGCGACCGCGAGTTCAAGATTTTCTCTGATGCCGGGCGTGTCATGCGGC
CGCTCTTCACGGTCGAACAGGAGGAGAACGGTGATAGCGGCGCTGAAAAGGGCCAGCTGA
TCCTCAACAAGGACCACATCCAGCGGTTGGAGGCGGATAAGGAGCTCGGCAAATACCACC
CCGACTATTGGGGCTGGCAGGGCCTGCTGCGGTCCGGCGCGATCGAGTACCTGGATGCTG
AGGAAGAAGAGACGGTCATGATTTGCATGACGCCCGAAGACCTCGACATGTACCGCCTCA
CCAAGATGGGCTTCGACGTGGACGACACCTCTGGCCAAGGCAATAACCGGATCAGGACCA
AGATGAACCCCACCACTCACATGTACACGCATTGTGAGATTCACCCCAGCATGCTGCTCG
GTATCTGCG-

#Trichocladium_antarcticum_CBS_123565
TGGTTTCGCTGGTCCAGGGCCTGCGGAGAAAGAATGTCATCTCGTTCGAGGTCTCGCTGG
TCCGCGACATCCGCGACCGCGAGTTCAAGATCTTCTCGGATGCGGGGCGCGTCATGAGGC
CGTTGTTTACCGTCGAGCAGGAGGAGAGCGGCGACAGCGGCGCTGAAAAGGGCCAACTGA
TCCTGAACAAAGACCACATCCAACGGCTGGAGGCGGATAAGGAGCTGGGCAAGTACCATC
CCAACTACTGGGGCTGGCAAGGCCTGCTGAGGTCCGGTGCCATCGAGTACCTGGATGCGG
AGGAGGAGGAGACGGCCATGATCTGCATGACGCCCGAGGACCTCGACATGTACCGTCTTA
GCAAGATGGGCTTCGACGTCGACGACACCTCTGGCGTGGGCAACAACCGGATCAGGACCA
AGATGAATCCGACAACTCACATGTACACGCATTGTGAGATCCACCCCAGCATGTTGCTCG
GCATCTGCG-

#Trichocladium_beniowskiae_CBS_757.74
TGGTCTCGCTGGTCCAGGGCCTGCGGAGAAAGAACGTCATCTCGTTTGAGGTTTCGCTGG
TTAGAGACATTCGCGACCGCGAGTTCAAGATTTTCTCCGATGCCGGGCGTGTCATGCGGC
CGCTCTTCACGGTCGAACAAGAGGAGAACAGCGATAGCGGCGTCGAGAAGGGCCAGCTGA
TCCTCAACAAGGACCACATTCAGCGGTTGGAGGCGGACAAGGAGCTCGGAAAATACCACC
CCGACTACTGGGGCTGGCAGGGCCTGCTGCGGTCAGGCGCCATCGAGTACTTGGATGCCG
AGGAGGAAGAGACAGTCATGATTTGCATGACGCCCGAGGACCTCGACATGTACCGCCTCA
CCAAGATGGGCTTCGACGTGGACGACACATCTGGTCAAGGCAATAACCGGATCAGGACGA
AGATGAACCCGACCACGCACATGTACACGCATTGCGAGATCCACCCCAGCATGCTGCTCG
GTATCTGCG-

#Trichocladium_gilmaniellae_CBS_388.75
TGGTCTCGTTGGTCCAGGGTCTGCGGAGAAAGAACGTCATCTCGTTCGAGGTCTCACTGG
TTCGCGATATCCGTGACCGCGAATTCAAGATCTTCTCGGACGCGGGGCGAGTGATGAGGC
CACTCTACACGGTGGAACAGGAGGATAACGGCGACCACGGCGCTGAGAAGGGTCAGCTTA
TCCTCAACAAGGATCACATCCAAAAGCTCGAGGCGGATAAGGAGCTGGGCAAGTTCCATC
CCGACTACTGGGGCTGGCAAGGGCTCTTGAGGTCAGGTGCTATCGAGTACCTGGATGCCG
AGGAGGAAGAGACCGTGATGATTTGCATGACGCCCGAGGACCTGGACATGTACCGCCTGA
GCAAGATGGGCTTCGAAGTGGACGACACCTCTGGTGTCGGCAATAACCGGATCAGGACCA
AGATGAATCCGACAACTCACGTGTATACACATTGTGAGATCCACCCCAGCATGCTGCTCG
GCATCTGCG-

#Thermochaetoides_dissita_CBS_180.67
TCGTGTCCCTGGTCCAGGGCCTGCGCCGCAAAAATATTATCAACTTCGAGGTGTCGCTGG
TCCGGGATATCCGCGACCGAGAGTTCAAGATCTTTTCCGATGCTGGTCGCGTCATGAGGC
CACTCTTTACTGTTGAGCAAGAAGACAACGGCGAGAATGGCGTCGAGAAGGGTCAGCTGC
TGCTCAAGAAGGAGCACATTGCGCGGTTGGTGCGCGACAAGGAGCTTGGCAAGTACCACC
CCGACTACTGGGGTTGGGACGGTCTGTTGAAGTCGGGTGCTGTCGAGTACCTGGACGCCG
AAGAGGAAGAGACGGCCATGATCTGCATGACACCTGAGGACCTCGATATGTACCGCCTGA
CCAAACTCGGCTTCCAAGTGCACGACAATTCGGGCGTCGGCAATAACCGCATCCGTACGA
AGATGAACATGACGACGCACGCATACACCCACTGCGAAATCCACCCCAGCATGCTCCTGG
GTGTCTGCG-

#Thermochaetoides_thermophila_CBS_144.50
TCGTGTCCCTGGTCCAGGGCCTGCGCCGCAAGAATATTATCAACTTCGAGGTGTCGTTGG
TCCGGGACATCCGCGACCGAGAGTTCAAGATCTTCTCTGATGCTGGTCGCGTCATGAGGC
CACTCTTTACTGTTGAGCAAGAAGACAACGGCGAGAATGGTGTCGAGAAGGGTCAGCTGC
TGCTCAAGAAGGAGCACATTGCGCGGTTGGAGCGCGACAAGGAGCTTGGCAAGTACCACC
CAGACTACTGGGGTTGGGATGGTCTGTTGAAGTCGGGTGCTGTCGAGTACCTGGACGCCG
AAGAGGAAGAGACGGCCATGATCTGCATGACCCCCGAGGACCTTGACATGTACCGCCTGA
CCAAGCTCGGCTTCCAAGTGCATGACAATTCAGGCGTCGGCAATAACCGCATCCGTACGA
AGATGAACATGACGACGCACGCGTATACCCACTGCGAGATTCACCCCAGCATGCTTCTCG
GTGTCTGCGC

#Triangularia_verruculosa_CBS_148.77
TTGTCACATTGGTACAGGATCTGCGACGAAAGAACGTCATCAGTTTCGAAGTATCGCTCG
TCCGCGACATTCGCGAGCGCGAGTTCAAGATCTTTTCTGACGCCGGCCGTGTCATGAGAC
CCCTTTTTACCGTGGAGCAAGAGGAGAAGGGCACTCATGGGGCGGAAAAGGGCCAACTCA
TCCTCAACAAGGAGCACATCGCCAGGCTCCAAGGGGACAAGGAACTGGGCAAATATCACC
CCGACTACTGGGGATGGCAAGGCCTCCTTAAGTCAGGAGCTATTGAATACCTGGACGCCG
AGGAGGAGGAAACCACAATGATCTGCATGACCCCTCAGGATCTGGACGACTTCCGTCTGT
CCAAGCTGGGATTTCAGGTCGAGTCGACGTCTGGCGTTGGCAATAATAGAATTCGAACCA
AGATCAACAAGACGACGCACATGTACACGCATTGTGAAATCCATCCCGCCATGCTTCTCG
GTATTTGCG-

#Triangularia_allahabadensis_CBS_724.68
TTGTCACCTTGGTGCAAGACCTACGGCGAAAGAACGTCATCAGCTTCGAAGTGTCGCTCG
TCCGCGACATTCGCGAGCGTGAGTTCAAGATCTTCTCTGACGCCGGTCGCGTCATGAGAC
CACTTTTTACCGTGGAGCAAGAAGAGAAGGGCAACCACGGAGTGGAAAAGGGTCAACTCA
TCCTCAACAAAGAGCACATCGCCAGGCTCCAGGGGGATAAGGAGCTTGGCAAGTATCACC
CCGATTACTGGGGATGGCAAGGCCTTCTCAAGTCAGGAGCTATTGAATACCTGGACGCCG
AGGAGGAGGAAACCACGATGATTTGCATGACCCCCCAGGATCTGGACGATTTCCGTCTGT
CCAAGCTCGGATTCCAGGTCGAGTCGACGTCTGGCGTCGGCAACAACAGAATCCGAACAA
AGGTCAACAAGACGACGCACATGTACACGCATTGCGAAATCCATCCCGCTATGCTTCTCG
GCATCTGCG-
