# Supplementary material for: ﻿Two new species of Sordariomycetes (Chaetomiaceae and Nectriaceae) from China
Source: MycoKeys. 2024 Mar 7;102:301–15. doi: 10.3897/mycokeys.102.114480 (PMC10940860; doi:10.3897/mycokeys.102.114480)
Supplement: Supplementary material 1 — The alignments used in the phylogenetic analysis [file mycokeys-102-301-s001.zip › alignments/Ovatospora alignments/LSU.FAS]

#mega
!Title 1;
!Format DataType=DNA indel=- CodeTable=Standard;

!Domain=Data property=Coding CodonStart=1;
#Ovatospora_sinensis_CGMCC40675
GTGAAGCGGCAACAGCTCAAATTTGAAATCTGGCTTCGGCCCGAGTTGTAATTTGTAGAG
GATGCTTTGGGCGCGGCGCCTTCTGAGTTCCCTGGAACGGGACGCCACAGAGGGTGAGAG
CCCCGTATAGTTGGACGCCTAGCCTGTGTAAAGCTCCTTCGACGAGTCGAGTAGTTTGGG
AATGCTGCTCAAAATGGGAGGTAAATTTCTTCTAAAGCTAAATACCGGCCAGAGACCGAT
AGCGCACAAGTAGAGTGATCGAAAGATGAAAAGCACTTTGAAAAGAGGGTTAAATAGCAC
GTGAAATTGTTGAAAGGGAAGCGCTTGTGGCCAGACTTGCGCCGGGCTGATCATCCGGGG
TTCTCCCCGGTGCACTCGGCCCGGCTCAGGCCAGCATCGGTTCTCGCGGGGGGACAAAGG
CCTCGGGAACGTAGCTCCTCCGGGAGTGTTATAGCCCGGGGCGTAATGCCCTCGCGGGGA
CCGAGGTACGCGCATCTGCAAGGATG-

#Ovatospora_sinensis_GZUIFR 23.002
GTGAAGCGGCAACAGCTCAAATTTGAAATCTGGCTTCGGCCCGAGTTGTAATTTGTAGAG
GATGCTTTGGGCGCGGCGCCTTCTGAGTTCCCTGGAACGGGACGCCACAGAGGGTGAGAG
CCCCGTATAGTTGGACGCCTAGCCTGTGTAAAGCTCCTTCGACGAGTCGAGTAGTTTGGG
AATGCTGCTCAAAATGGGAGGTAAATTTCTTCTAAAGCTAAATACCGGCCAGAGACCGAT
AGCGCACAAGTAGAGTGATCGAAAGATGAAAAGCACTTTGAAAAGAGGGTTAAATAGCAC
GTGAAATTGTTGAAAGGGAAGCGCTTGTGGCCAGACTTGCGCCGGGCTGATCATCCGGGG
TTCTCCCCGGTGCACTCGGCCCGGCTCAGGCCAGCATCGGTTCTCGCGGGGGGACAAAGG
CCTCGGGAACGTAGCTCCTCCGGGAGTGTTATAGCCCGGGGCGTAATGCCCTCGCGGGGA
CCGAGGTACGCGCATCTGCAAGGATGG

#Ovatospora_sinensis_GZUIFR 23.003
GTGAAGCGGCAACAGCTCAAATTTGAAATCTGGCTTCGGCCCGAGTTGTAATTTGTAGAG
GATGCTTTGGGCGCGGCGCCTTCTGAGTTCCCTGGAACGGGACGCCACAGAGGGTGAGAG
CCCCGTATAGTTGGACGCCTAGCCTGTGTAAAGCTCCTTCGACGAGTCGAGTAGTTTGGG
AATGCTGCTCAAAATGGGAGGTAAATTTCTTCTAAAGCTAAATACCGGCCAGAGACCGAT
AGCGCACAAGTAGAGTGATCGAAAGATGAAAAGCACTTTGAAAAGAGGGTTAAATAGCAC
GTGAAATTGTTGAAAGGGAAGCGCTTGTGGCCAGACTTGCGCCGGGCTGATCATCCGGGG
TTCTCCCCGGTGCACTCGGCCCGGCTCAGGCCAGCATCGGTTCTCGCGGGGGGACAAAGG
CCTCGGGAACGTAGCTCCTCCGGGAGTGTTATAGCCCGGGGCGTAATGCCCTCGCGGGGA
CCGAGGTACGCGCATCTGCAAGGATG-

#Ovatospora_angularis_LC3973
GTGAAGCGGCAACAGCTCAAATTTGAAATCTGGCTTCGGCCCGAGTTGTAATTTGTAGAG
GATGCTTTAGGCGCGGCTCCTTCTGAGTGCCCTGGAACGGGACGCCACAGAGGGTGAGAG
CCCCGTATAGTTGGAAGCCTAGCCTGTGTAAAGCTCCTTCGACGAGTCGAGTAGTTTGGG
AATGCTGCTCAAAATGGGAGGTAAATTTCTTCTAAAGCTAAATACCGGCCAGAGACCGAT
AGCGCACAAGTAGAGTGATCGAAAGATGAAAAGCACTTTGAAAAGAGGGTTAAATAGCAC
GTGAAATTGTTGAAAGGGAAGCGCTTGTGACCAGACTTGCGCCGGGCTGATCATCCGGAG
TTCTCTCCGGTGCACTCTGCCCGGCTCAGGCCAGCATCGGTTCTCGCGGGGGGATAAAGG
CCTCGGGAACGTAGCTCCTCCGGGAGTGTTATAGCCCGGGGCGTAATGCCCTCGCGGGGA
CCGAGGTTCGCGCATCTGCAAGGATG-

#Ovatospora_unipora_CBS_109.83
GTGAAGCGGCAACAGCTCAAATTTGAAATCTGGCTTCGGCCCGAGTTGTAATTTGTAGAG
GATGCTTTAGGCGCGGCTCCTTCTGAGTGCCCTGGAACGGGACGCCACAGAGGGTGAGAG
CCCCGTATAGTTGGAAGCCTAGCCTGTGTAAAGCTCCTTCGACGAGTCGAGTAGTTTGGG
AATGCTGCTCAAAATGGGAGGTAAATTTCTTCTAAAGCTAAATACCGGCCAGAGACCGAT
AGCGCACAAGTAGAGTGATCGAAAGATGAAAAGCACTTTGAAAAGAGGGTTAAATAGCAC
GTGAAATTGTTGAAAGGGAAGCGCTTGTGACCAGACTTGCGCCGGGCTGATCATCCGGAG
TTCTCTCCGGTGCACTCTGCCCGGCTCAGGCCAGCATCGGTTCTCGCGGGGGGATAAAGG
CCTCGGGAACGTAGCTCCTCCGGGAGTGTTATAGCCCGGGGCGTAATGCCCTCGCGGGGA
CCGAGGTTCGCGCATCTGCAAGGATG-

#Ovatospora_pseudomollicella_CBS_251.75
GTGAAGCGGCAACAGCTCAAATTTGAAATCTGGCCTCGGCCCGAGTTGTAATTTGTAGAG
GATGCTTTAGGCGCGGCTCCTTCTGAGTGCCCTGGAACGGGACGCCACAGAGGGTGAGAG
CCCCGTATAGTTGGAAGCCTAGCCTGTGTAAAGCTCCTTCGACGAGTCGAGTAGTTTGGG
AATGCTGCTCAAAATGGGAGGTAAATTTCTTCTAAAGCTAAATACCGGCCAGAGACCGAT
AGCGCACAAGTAGAGTGATCGAAAGATGAAAAGCACTTTGAAAAGAGGGTTAAATAGCAC
GTGAAATTGTTGAAAGGGAAGCGCTTGTGACCAGACTTGCGCCGGGCTGATCATCCGGAG
TTCTCTCCGGTGCACTCTGCCCGGCTCAGGCCAGCATCGGTTCTCGCGGGGGGATAAAGG
CCTCGGGAACGTAGCTCCTCCGGGAGTGTTATAGCCCGGGGCGTAATGCCCTCGCGGGGA
CCGAGGTTCGCGCATCTGCAAGGATG-

#Ovatospora_brasiliensis_CBS_140.50
GTGAAGCGGCAACAGCTCAAATTTGAAATCTGGCCTCGGCCCGAGTTGTAATTTGTAGAG
GATGCTTTAGGCGCGGCTCCTTCTGAGTGCCCTGGAACGGGACGCCACAGAGGGTGAGAG
CCCCGTATAGTTGGAAGCCTAGCCTGTGTAAAGCTCCTTCGACGAGTCGAGTAGTTTGGG
AATGCTGCTCAAAATGGGAGGTAAATTTCTTCTAAAGCTAAATACCGGCCAGAGACCGAT
AGCGCACAAGTAGAGTGATCGAAAGATGAAAAGCACTTTGAAAAGAGGGTTAAATAGCAC
GTGAAATTGTTGAAAGGGAAGCGCTTGTGACCAGACTTGCGCCGGGCTGATCATCCGGAG
TTCTCTCCGGTGCACTCTGCCCGGCTCAGGCCAGCATCGGTTCTCGCGGGGGGATAAAGG
CCTCGGGAACGTAGCTCCTCCGGGAGTGTTATAGCCCGGGGCGTAATGCCCTCGCGGGGA
CCGAGGTTCGCGCATCTGCAAGGATG-

#Ovatospora_medusarum_CBS_148.67
GTGAAGCGGCAACAGCTCAAATTTGAAATCTGGCTTCGGCCCGAGTTGTAATTTGTAGAG
GATGCTTTGGGCGCGGCCCCGTCTGAGTGCCCTGGAACGGGACGCCACAGAGGGTGAGAG
CCCCGTATAGACGGAAGCCAAGCCTGTGTAAAGCTCCTTCGACGAGTCGAGTAGTTTGGG
AATGCTGCTCAAAATGGGAGGTAAATTTCTTCTAAAGCTAAATACCGGCCAGAGACCGAT
AGCGCACAAGTAGAGTGATCGAAAGATGAAAAGCACTTTGAAAAGAGGGTTAAATAGCAC
GTGAAATTGTTGAAAGGGAAGCGCTTGTGACCAGACTTGCGCCGGGCTGATCATCCGGAG
TTCTCTCCGGTGCACTCTGCCCGGCTCAGGCCAGCATCGGTTCTCGCGGGGGGATAAAGG
CCTCGGGAACGTAGCTCCTCCGGGAGTGTTATAGCCCGGGGCGTAATGCCCTCGCGGGGA
CCGAGGTTCGCGCATCTGCAAGGATG-

#Ovatospora_mollicella_CBS_583.83
GTGAAGCGGCAACAGCTCAAATTTGAAATCTGGCCTCGGCCCGAGTTGTAATTTGTAGAG
GATGCTTTAGGCGCGGCTCCTTCTGAGTGCCCTGGAACGGGACGCCACAGAGGGTGAGAG
CCCCGTATAGTTGGAAGCCTAGCCTGTGTAAAGCTCCTTCGACGAGTCGAGTAGTTTGGG
AATGCTGCTCAAAATGGGAGGTAAATTTCTTCTAAAGCTAAATACCGGCCAGAGACCGAT
AGCGCACAAGTAGAGTGATCGAAAGATGAAAAGCACTTTGAAAAGAGGGTTAAATAGCAC
GTGAAATTGTTGAAAGGGAAGCGCTTGTGACCAGACTTGCGCCGGGCTGATCATCCGGAG
TTCTCTCCGGTGCACTCTGCCCGGCTCAGGCCAGCATCGGTTCTCGCGGGGGGATAAAGG
CCTCGGGAACGTAGCTCCTCCGGGAGTGTTATAGCCCGGGGCGTAATGCCCTCGCGGGGA
CCGAGGTTCGCGCATCTGCAAGGATG-

#Ovatospora_senegalensis_CBS_728.84
GTGAAGCGGCAACAGCTCAAATTTGAAATCTGGCTTCGGCCCGAGTTGTAATTTGTAGAG
GATGCTTTGGGCGCGGCGCCTTCTGAGTTCCCTGGAACGGGACGCCACAGAGGGTGAGAG
CCCCGTATAGTTGGACGCCTAGCCTGTGTAAAGCTCCTTCGACGAGTCGAGTAGTTTGGG
AATGCTGCTCAAAATGGGAGGTAAATTTCTTCTAAAGCTAAATACCGGCCAGAGACCGAT
AGCGCACAAGTAGAGTGATCGAAAGATGAAAAGCACTTTGAAAAGAGGGTTAAATAGCAC
GTGAAATTGTTGAAAGGGAAGCGCTTGTGACCAGACTTGCGCCGGGCCGATCATCCGGGG
TTCTCCCCGGTGCACTCGGCCCGGCTCGGGCCAGCATCGGTTCTCGCGGGGGGACAAAGG
CCTCGGGAATGTAGCTCCTCCGGGAGTGTTATAGCCCGGGGCGTAATGCCCTCGCGGGGA
CCGAGGTACGCGCATCTGCAAGGATG-

#Trichocladium_acropullum_CBS_114580
GTGAAGCGGCAACAGCTCAAATTTGAAATCTGGCCTCGGCCCGAGTTGTAATTTGTAGAG
GATGCTTTGGGCGCGGCTCCAACTGAGTTCCCTGGAACGGGACGCCACAGAGGGTGAGAG
CCCCGTATAGTTGGATGCCTAGCCTATGTAAAGCTCCTTCGACGAGTCGAGTAGTTTGGG
AATGCTGCTCAAAATGGGAGGTAAATTTCTTCTAAAGCTAAATATTGGCCAGAGACCGAT
AGCGCACAAGTAGAGTGATCGAAAGATGAAAAGCACTTTGAAAAGAGGGTTAAATAGCAC
GTGAAATTGTTGAAAGGGAAGCGCTTGTGACCAGACTTGCGCCGGGCGGATCATCCGGTG
TTCTCACCGGTGCACTCTGCCCGGCTCAGGCCAGCATCGGTTCTCGTGGGGGGATAAAGG
TCTCGGGAACGTAGCTCCTCCGGGAGTGTTATAGCCCGGGGCGTAATGCCCTCGCGGGGA
CCGAGGTTCGCGCATCTGCAAGGATG-

#Trichocladium_amorphum_CBS_127763
GTGAAGCGGCAACAGCTCAAATTTGAAATCTGGCTTCGGCCCGAGTTGTAATTTGTAGAG
GATGCTTTGGGCGCGGCGCCAACTGAGTTCCCTGGAACGGGACGCCACAGAGGGTGAGAG
CCCCGTATAGTTGGATGCCTAGCCTATGTAAAGCTCCTTCGACGAGTCGAGTAGTTTGGG
AATGCTGCTCAAAATGGGAGGTAAATTTCTTCTAAAGCTAAATACCGGCCAGAGACCGAT
AGCGCACAAGTAGAGTGATCGAAAGATGAAAAGCACTTTGAAAAGAGGGTTAAATAGCAC
GTGAAATTGTTGAAAGGGAAGCGCTTGTGACCAGACTTGCGCCGGGCAGATCATCCGGTG
TTCTCACCGGTGCACTCTGCCCGGCTCAGGCCAGCATCGGTTCTCGTGGGGGGATAAAGG
TCTCGGGAACGTAGCTCTTCCGGGAGTGTTATAGCCCGGGGCGTAATGCCCTCGCGGGGA
CCGAGGTTCGCGCATCTGCAAGGATG-

#Trichocladium_antarcticum_CBS_123565
GTGAAGCGGCAACAGCTCAAATTTGAAATCTGGCTTCGGCCCGAGTTGTAATTTGTAGAG
GATGCTTTGGGCGCGGCTCTGACTGAGTTCCCTGGAACGGGACGCCACAGAGGGTGAGAG
CCCCGTATAGTTAGATGCCTAGCCTATGTAAAGCTCCTTCGACGAGTCGAGTAGTTTGGG
AATGCTGCTCTAAATGGGAGGTAAATTTCTTCTAAAGCTAAATATTGGCCAGAGACCGAT
AGCGCACAAGTAGAGTGATCGAAAGATGAAAAGCACTTTGAAAAGAGGGTTAAATAGCAC
GTGAAATTGTTGAAAGGGAAGCGCTTGTGACCAGACTTGCGCCGGGCAGATCATCCGGTG
TTCTCACCGGTGCACTCTGCCCGGCTCAGGCCAGCATCGGTTCTCGTGGGGGGATAAAGG
TCCCGGGAACGTAGCTCCTCCGGGAGTGTTATAGCCCGGGGCGTAATGCCCTCGTGGGGA
CCGAGGTTCGCGCATCTGCAAGGATG-

#Trichocladium_beniowskiae_CBS_757.74
GTGAAGCGGCAACAGCTCAAATTTGAAATCTGGCTTCGGCCCGAGTTGTAATTTGTAGAG
GATGCTTTGGGCGCGGCGCCAACTGAGTTCCCTGGAACGGGACGCCAAAGAGGGTGAGAG
CCCCGTATAGTTGGATGCCTAGCCTATGTAAAGCTCCTTCGACGAGTCGAGTAGTTTGGG
AATGCTGCTCAAAATGGGAGGTAAATTTCTTCTAAAGCTAAATACCGGCCAGAGACCGAT
AGCGCACAAGTAGAGTGATCGAAAGATGAAAAGCACTTTGAAAAGAGGGTTAAATAGCAC
GTGAAATTGTTGAAAGGGAAGCGCTTGTGACCAGACTTGCGCCGGGCAGATCATCCGGTG
TTCTCACCGGTGCACTCTGCCCGGCTCAGGCCAGCATCGGTTCTCGTGGGGGGATAAAGG
TCTCGGGAACGTAGCTCCTCCGGGAGTGTTATAGCCCGGGGCGTAATGCCCTCGCGGGGA
CCGAGGTTCGCGCATCTGCAAGGATG-

#Trichocladium_gilmaniellae_CBS_388.75
GTGAAGCGGCAACAGCTCAAATTTGAAATCTGGCTTCGGCCCGAGTTGTAATTTGTAGAG
GATGCTTTGGGCGCGGCTCTAACTGAGTTCCCTGGAACGGGACGCCACAGAGGGTGAGAG
CCCCGTATAGTTAGATGCCTAGCCTATGTAAAGCTCCTTCGACGAGTCGAGTAGTTTGGG
AATGCTGCTCAAAATGGGAGGTAAATTTCTTCTAAAGCTAAATATTGGCCAGAGACCGAT
AGCGCACAAGTAGAGTGATCGAAAGATGAAAAGCACTTTGAAAAGAGGGTTAAATAGCAC
GTGAAATTGTTGAAAGGGAAGCGCTTGTGACCAGACTTGCGCCGGGCAGATCATCCGGTG
TTCTCACCGGTGCACTCTGCCCGGCTCAGGCCAGCATCGGTTCTCGTGGGGGGATAAAGG
TCCCGGGAACGTAGCTCCTCCGGGAGTGTTATAGCCCGGGGCGTAATGCCCTCGTGGGGA
CCGAGGTTCGCGCATCTGCAAGGATG-

#Trichocladium_asperum_CBS_903.85
GTGAAGCGGCAACAGCTCAAATTTGAAATCTGGCTTCGGCCCGAGTTGTAATTTGTAGAG
GATGCTTTGGGCGCGGCTCTAACTGAGTTCCCTGGAACGGGACGCCACAGAGGGTGAGAG
CCCCGTATAGTTAGATGCCTAGCCTATGTAAAGCTCCTTCGACGAGTCGAGTAGTTTGGG
AATGCTGCTCTAAATGGGAGGTAAATTTCTTCTAAAGCTAAATATTGGCCAGAGACCGAT
AGCGCACAAGTAGAGTGATCGAAAGATGAAAAGCACTTTGAAAAGAGGGTTAAATAGCAC
GTGAAATTGTTGAAAGGGAAGCGCTTGTGACCAGACTTGCGCCGGGCAGATCATCCGGTG
TTCTCACCGGTGCACTCTGCCCGGCTCAGGCCAGCATCGGTTCTCGTGGGGGGATAAAGG
TCCCGGGAACGTAGCTCCTCCGGGAGTGTTATAGCCCGGGGCGTAATGCCCTCGTGGGGA
CCGAGGTTCGCGCATCTGCAAGGATG-

#Thermochaetoides_dissita_CBS_180.67
GTGAAGCGGCAACAGCTCAAATTTGAAAGCTGGCTTCGGCCCGCGTTGTAATTTGGAGAG
GATGCTTTGGGCGAGGCTCCTTCTGAGTTCCCTGGAACGGGACGCCACAGAGGGTGAGAG
CCCCGTATAGTTGGAAGCCAAGCCTGTGTAAAGCTCCTTCGACGAGTCGAGTAGTTTGGG
AATGCTGCTCAAAATGGGAGGTAAATTTCTTCTAAAGCTAAATACCGGCCAGAGACCGAT
AGCGCACAAGTAGAGTGATCGAAAGATGAAAAGCACTTTGAAAAGAGGGTTAAATAGCAC
GTGAAATTGTTGAAAGGGAAGCGCTTGTGACCAGACTTGCGCCCGGCGGATCATCCGGTG
TTCTCACCGGTGCACTCCGCCGGGCTCAGGCCAGCATCGGTTCTGGCGGGGGGATAAAGG
CCCGGGGAATGTGGCTCCTCCGGGAGTGTTATAGCCCCGGGTGCAATACCCTCGCCGGGA
CCGAGGACCGCGC-TCTGCAAGGATG-

#Thermochaetoides_thermophila_CBS_144.50
GTGAAGCGGCAACAGCTCAAATTTGAAAGCTGGCTTCGGCCCGCGTTGTAATTTGGAGAG
GATGCTTTGGGCGAGGCTCCTTCTGAGTTCCCTGGAACGGGACGCCACAGAGGGTGAGAG
CCCCGTATAGTTGGAAGCCAAGCCTGTGTAAAGCTCCTTCGACGAGTCGAGTAGTTTGGG
AATGCTGCTCAAAATGGGAGGTAAATTTCTTCTAAAGCTAAATACCGGCCAGAGACCGAT
AGCGCACAAGTAGAGTGATCGAAAGATGAAAAGCACTTTGAAAAGAGGGTTAAATAGCAC
GTGAAATTGTTGAAAGGGAAGCGCTTGTGACCAGACTTGCGCCCGGCGGATCATCCGGTG
TTCTCACCGGTGCACTCCGCCGGGCTCAGGCCAGCATCGGTTCTGGCGGGGGGATAAAGG
CCCAGGGAATGTGGCTCCTCCGGGAGTGTTATAGCCCTGGGTGTAATACCCTCGCCGGGA
CCGAGGACCGCGC-TCTGCAAGGATG-

#Triangularia_verruculosa_CBS_148.77
GTGAAGCGGCAACAGCTCAAATTTGAAATCTGGCCTCGGCCCGAGTTGTAATTTGCAGAG
GATGCTTCTGGTGCGGCACCGACCGAGTCCCCTGGAACGGGGCGCCATAGAGGGTGAGAG
CCCCGTATGGTTGGACGCCTATCCTGTGTGAAGCTCCTTCGACGAGTCGAGTAGTTTGGG
AATGCTGCTCAAAATGGGAGGTAAATTTCTTCTAAAGCTAAATATTGGCCAGAGACCGAT
AGCGCACAAGTAGAGTGATCGAAAGATGAAAAGCACTTTGAAAAGAGGGTTAAATAGCAC
GTGAAATTGTTGAAAGGGAAGCGCTTGTGACCAGACTTGCGCCTCGTCGATCATCCGGGG
TTCTCCCCGGTGCACTCGGCGGGGCTCAGGCCAGCATCGGTTTTCGCGGGGGGACAAAGG
CCCCGGGAACGTAGCTCCTCCGGGAGTGTTATAGCCCGGGGCGTAATGCCCTCGCGGGGA
CCGAGGACCGCGCTTCGGCAAGGATG-

#Triangularia_allahabadensis_CBS_724.68
GTGAAGCGGCAACAGCTCAAATTTGAAATCTGGCCTCGGCCCGAGTTGTAATTTGTAGAG
GAAGCTTTTGGTGCGGCACCGACCGAGTCCCCTGGAACGGGGCGCCATAGAGGGTGAGAG
CCCCGTATGGTTGGACGCCTATCCTCTGTAAAGCTCCTTCGACGAGTCGAGTAGTTTGGG
AATGCTGCTCAAAATGGGAGGTAAATTTCTTCTAAAGCTAAATACCGGCCAGAGACCGAT
AGCGCACAAGTAGAGTGATCGAAAGATGAAAAGCACTTTGAAAAGAGGGTTAAATAGCAC
GTGAAATTGTTGAAAGGGAAGCGCTTGTGACCAGACTTGCGCCTCGCCGATCATCCGGGG
TTCTCCCCGGTGCACTCGGCGGGGCTCAGGCCAGCATCGGTTTCCGCGGGGGGACAAAGG
CCCCGGGAACGTAGCTCCTCCGGGAGTGTTATAGCCCGGGGCGTAATGCCCTCGCGGGGA
CCGAGGACCGCGCTTCGGCAAGGATG-
