# Supplementary material for: ﻿Two new species of Sordariomycetes (Chaetomiaceae and Nectriaceae) from China
Source: MycoKeys. 2024 Mar 7;102:301–15. doi: 10.3897/mycokeys.102.114480 (PMC10940860; doi:10.3897/mycokeys.102.114480)
Supplement: Supplementary material 1 — The alignments used in the phylogenetic analysis [file mycokeys-102-301-s001.zip › alignments/Ovatospora alignments/ITS.FAS]

#mega
!Title 1;
!Format DataType=DNA indel=- CodeTable=Standard;

!Domain=Data property=Coding CodonStart=1;
#Ovatospora_sinensis_CGMCC40675
AACCGTTGCTTCGGCGGGCCGGCCCCGGGCGTCT---TCACGACACCCCCCGGGGCCCCC
GGCCGCCCCG---CCGCTCGCGGCG----GGGGGGCGGCCCGCCGGAGGTGACCCCAAAC
TCTTGAACACTGTACGGCCTCTCTGAGTCTTCTGTACTGAATAAGTCAAAACTTTCAACA
ACGGATCTCTTGGTTCTGGCATCGATGAAGAACGCAGCGAAATGCGATAAGTAATGTGAA
TTGCAGAATTCAGTGAATCATCGAATCTTTGAACGCACATTGCGCCCGCCAGTATTCTGG
CGGGCATGCCTGTTCGAGCGTCATTTCGACCATCAAGCCCCCGGGCTTGTGTTGGGGACC
--TGCGGCTGCCCGCAGGCCCTGAAATGCAGTGGCGGGCTCGCTGTC-ACACCGAGCGTA
GTAGCACAGAACACCTCGCTCAGGGCGTGCCGCGTGCCCCGGCCGTTAAACCAGCGCCCT
CGGCGCACACCAAGGTTGACCTCGGATCAGGTAGGAGGACCCGCTGAACTT-

#Ovatospora_sinensis_GZUIFR 23. 002
AACCGTTGCTTCGGCGGGCCGGCCCCGGGCGTCT---TCACGACACCCCCCGGGGCCCCC
GGCCGCCCCG---CCGCTCGCGGCG----GGGGGGCGGCCCGCCGGAGGTGACCCCAAAC
TCTTGAACACTGTACGGCCTCTCTGAGTCTTCTGTACTGAATAAGTCAAAACTTTCAACA
ACGGATCTCTTGGTTCTGGCATCGATGAAGAACGCAGCGAAATGCGATAAGTAATGTGAA
TTGCAGAATTCAGTGAATCATCGAATCTTTGAACGCACATTGCGCCCGCCAGTATTCTGG
CGGGCATGCCTGTTCGAGCGTCATTTCGACCATCAAGCCCCCGGGCTTGTGTTGGGGACC
--TGCGGCTGCCCGCAGGCCCTGAAATGCAGTGGCGGGCTCGCTGTC-ACACCGAGCGTA
GTAGCACAGAACACCTCGCTCAGGGCGTGCCGCGTGCCCCGGCCGTTAAACCAGCGCCCT
CGGCGCACACCAAGGTTGACCTCGGATCAGGTAGGAGGACCCGCTGAACTT-

#Ovatospora_sinensis_GZUIFR 23. 003
AACCGTTGCTTCGGCGGGCCGGCCCCGGGCGTCT---TCACGACACCCCCCGGGGCCCCC
GGCCGCCCCG---CCGCTCGCGGCG----GGGGGGCGGCCCGCCGGAGGTGACCCCAAAC
TCTTGAACACTGTACGGCCTCTCTGAGTCTTCTGTACTGAATAAGTCAAAACTTTCAACA
ACGGATCTCTTGGTTCTGGCATCGATGAAGAACGCAGCGAAATGCGATAAGTAATGTGAA
TTGCAGAATTCAGTGAATCATCGAATCTTTGAACGCACATTGCGCCCGCCAGTATTCTGG
CGGGCATGCCTGTTCGAGCGTCATTTCGACCATCAAGCCCCCGGGCTTGTGTTGGGGACC
--TGCGGCTGCCCGCAGGCCCTGAAATGCAGTGGCGGGCTCGCTGTC-ACACCGAGCGTA
GTAGCACAGAACACCTCGCTCAGGGCGTGCCGCGTGCCCCGGCCGTTAAACCAGCGCCCT
CGGCGCACACCAAGGTTGACCTCGGATCAGGTAGGAGGACCCGCTGAACTT-

#Ovatospora_angularis_LC3973
AACC-TACCTTCAACC-GTTGCTTCGGCGGGTTGGGCCACCGGGTCTCCCGGCGGCCCCC
CGGCCCC-CCCCAGACCTCGGGGGT--G------GCGGCCCGCCGGAGGTACCT---AAC
TCTTGAACACTGTATGGCCTCTCTGAGTCTTCTGTACTGAATAAGTCAAAACTTTCAACA
ACGGATCTCTTGGTTCTGGCATCGATGAAGAACGCAGCGAAATGCGATAAGTAATGTGAA
TTGCAGAATTCAGTGAATCATCGAATCTTTGAACGCACATTGCGCCCGCCAGTATTCTGG
CGGGCATGCCTGTTCGAGCGTCATTTCAACCATCAAGCCCC-GGGCTTGTGTTGGGGACC
--TGCGGCTGCCCGCAGGCCCTGAAAAGCAGTGGCGGGCTCGCTG-TCACACCGAGCGTA
GTAG-CAT---TATCTCGCTCAGGGCGTGCTGCGTGTTCCGGCCGTTAAACA-ACGCCTT
TTACACC---CAAGGTTGACCTCGGATCAGGTAGGAAGACCCGCTGAACTT-

#Ovatospora_unipora_CBS_109.83
AACC-TACCTTCAACC-GTTGCTTCGGCGGGTTGG-CACCGGGGTCTCCCCGGCGCCCCC
GGCCACCGCCCCAACTCGGGGGGGA--G------GCGGCCCGCCGGAGGTACCT---AAC
TCTTGAACAATGTATGGCCTCTCTGAGTCTTCTGTACTGAATAAGTCAAAACTTTCAACA
ACGGATCTCTTGGTTCTGGCATCGATGAAGAACGCAGCGAAATGCGATAAGTAATGTGAA
TTGCAGAATTCAGTGAATCATCGAATCTTTGAACGCACATTGCGCCCGCCAGTATTCTGG
CGGGCATGCCTGTTCGAGCGTCATTTCAACCATCAAGCCCC-GGGCTTGTGTTGGGGACC
--TGCGGCTGCCCGCAGGCCCTGAAAAGCAGTGGCGGGCTCGCTG-TCACACCGAGCGTA
GTAG-CAT---TATCTCGCTCAGGGCGTGCTGCGTGTTCCGGCCGTTAAACA-ACGCCTT
T-ACACC---CAAGGTTGACCTCGGATCAGGTAGGAAGACCCGCTGAACTT-

#Ovatospora_pseudomollicella_CBS_251.75
AACC-TACCTTCAACC-GTTGCTTCGGCGGGTTGG--CACCGGGTCTCCCGGCGCCCCCG
GCCCCCT---------CGCGGGGC------------GGCCCGCCGGAGGTACCT---AAC
TCTTGAACATTGTATGGCCTCTCTGAGTCTTCTGTACTGAATAAGTCAAAACTTTCAACA
ACGGATCTCTTGGTTCTGGCATCGATGAAGAACGCAGCGAAATGCGATAAGTAATGTGAA
TTGCAGAATTCAGTGAATCATCGAATCTTTGAACGCACATTGCGCCCGCCAGTATTCTGG
CGGGCATGCCTGTTCGAGCGTCATTTCAACCATCAAGCCCC-GGGCTTGTGTTGGGGACC
--TGCGGCTGCC-GCAGGCCCTGAAATGCAGTGGCGGGCTCGCTG-TCACACCGAGCGTA
GTAG-CAT---TATCTCGCTCTGGGCGTGCTGCGTGTCCCGGCCGTAAAA---CGACCTT
A--CACC---CAAGGTTGACCTCGGATCAGGTAGGAAGACCCGCTGAACTT-

#Ovatospora_senegalensis_CBS_728.84
AACCGTTGCTTCGGCGGGCCGGCACCGGGCGTCTCCTTCCCGAGACCCCC-GGGGCCCCC
GGCCGCCCCCGC-CCCCCCGGGGCGCGGGGGGGGGCGGCCCGCCGGAGGTACCC---AAC
TCTTGAACACCGTACGGCCTCTCTGAGTCTTCTGTACTGAATAAGTCAAAACTTTCAACA
ACGGATCTCTTGGTTCTGGCATCGATGAAGAACGCAGCGAAATGCGATAAGTAATGTGAA
TTGCAGAATTCAGTGAATCATCGAATCTTTGAACGCACATTGCGCCCGCCAGTATTCTGG
CGGGCATGCCTGTTCGAGCGTCATTTCAACCATCAAGCCCCCGGGCTTGTGTTGGGGACC
CCTGCGGCTGCCCGCAGGCCCTGAAATGCAGTGGCGGGCTCGCTGTCCACACCGAGCGTA
GTAGCATT--ACACCTCGCTCAGGGCGTGCGGCGTGCTCCGGCCGTTAAAGC-------T
TAACGCA-ACCAAGGTTGACCTCGGATCAGGTAGGAAGACCCGCTGAACTT-

#Ovatospora_brasiliensis_CBS_140.50
AACC-TACCTTCAACC-GTTGCTTCGGCGGGTTGG--CACCGGGTCTCCCGGCGCCCCCG
GCCCCCT---------CGCGGGGC------------GGCCCGCCGGAGGTACCT---AAC
TCTTGAACATTGTATGGCCTCTCTGAGTCTTCTGTACTGAATAAGTCAAAACTTTCAACA
ACGGATCTCTTGGTTCTGGCATCGATGAAGAACGCAGCGAAATGCGATAAGTAATGTGAA
TTGCAGAATTCAGTGAATCATCGAATCTTTGAACGCACATTGCGCCCGCCAGTATTCTGG
CGGGCATGCCTGTTCGAGCGTCATTTCAACCATCAAGCCCC-GGGCTTGTGTTGGGGACC
--TGCGGCTGCC-GCAGGCCCTGAAATGCAGTGGCGGGCTCGCTG-TCACACCGAGCGTA
GTAG-CAT---TATCTCGCTCTGGGCGTGCTGCGTGTCCCGGCCGTAAAA---CGACCTT
A--CACC---CAAGGTTGACCTCGGATCAGGTAGGAAGACCCGCTGAACTT-

#Ovatospora_medusarum_CBS_148.67
AACC-TACCTTCAAACCGTTGCTTCGGCGGGTTCG--GCGCC----CTCGCGCGCCCCCG
GCCCCAC---------CTCGGGGC------------GGCCCGCCGGAGGTACCT---AAC
TCTTGAACATTGTATGGCCTCTCTGAGTCTTCTGTACTGAATAAGTCAAAACTTTCAACA
ACGGATCTCTTGGTTCTGGCATCGATGAAGAACGCAGCGAAATGCGATAAGTAATGTGAA
TTGCAGAATTCAGTGAATCATCGAATCTTTGAACGCACATTGCGCCCGCCAGTATTCTGG
CGGGCATGCCTGTTCGAGCGTCATTTCAACCATCAAGCCCC-GGGCTTGTGTTGGGGACC
--TGCGGCTGCCCGCAGGCCCTGAAAACCAGTGGCGGGCTCGCTAGTCACACCGAGCGTA
GTAGATTT---CATCTCGCTCAGGGCGTGCTGCGTGTTCCGGCCGTTAAA---CAACGCC
TTACACC---CAAGGTTGACCTCGGATCAGGTAGGAAGACCCGCTGAACTT-

#Ovatospora_mollicella_CBS_583.83
AACC-TACCTTCAACC-GTTGCTTCGGCGGGTTGG--CACCGGGTCTCCCGGCGCCCCCG
GCCCCCT---------CGCGGGGC------------GGCCCGCCGGAGGTACCT---AAC
TCTTGAACATTGTATGGCCTCTCTGAGTCTTCTGTACTGAATAAGTCAAAACTTTCAACA
ACGGATCTCTTGGTTCTGGCATCGATGAAGAACGCAGCGAAATGCGATAAGTAATGTGAA
TTGCAGAATTCAGTGAATCATCGAATCTTTGAACGCACATTGCGCCCGCCAGTATTCTGG
CGGGCATGCCTGTTCGAGCGTCATTTCAACCATCAAGCCCT-GGGCTTGTGTTGGGGACC
--TGCGGCTGCC-GCAGGCCCTGAAATGCAGTGGCGGGCTCGCTG-TCACACCGAGCGTA
GTAG-CAT---TATCTCGCTCTGGGCGTGCTGCGTGTCCCGGCCGTAAAA---CGACCTT
A--CACC---CAAGGTTGACCTCGGATCAGGTAGGAAGACCCGCTGAACTT-

#Trichocladium_acropullum_CBS_114580
AACT-TACCTTCAAC--GTTGCTTCGGCGGGTTGG--GCTCCGGGTCTCCCGGGGCCCCC
CGGCCCT---------CGCGGGC--------------GCCCGCCGGAGGTATCT---AAC
TCTTGAAATTGTAT-GGCCTCTCTGAGTGA-TTGTACTTAATAAGTCAAAACTTTCAACA
ACGGATCTCTTGGTTCTGGCATCGATGAAGAACGCAGCGAAATGCGATAAGTAATGTGAA
TTGCAGAATTCAGTGAATCATCGAATCTTTGAACGCACATTGCGCCCGCCAGTATTCTGG
CGGGCATGCCTGTTCGAGCGTCATTTCAACCATCAAGCCCC-CGGCTTGTGTTGGGGACC
--TGCGGCTGCC-GCAGGCCCTGAAAACCAGTGGCGGGCTCGCTAGTCACTCCGAGCGTA
GTAA--TA---CATCTCGCTCAGGGCGTGCTGCGGGTTCCGGCCGTTAAA---AGCCTT-
ATTTACC---CAAGGTTGACCTCGGATCAGGTAGGAAGACCCGCTGAACTTG

#Trichocladium_amorphum_CBS_127763
AACA-TACCTTCAAC--GTTGCTTCGGCGGGTTGG--CTCCGGG-TCTCCCGGGGCCCCC
GGCCCTA---------CTCGGGC--------------GCCCGCCGGAGGTATCT---AAC
TCTTGACAATTGTATGGCCTCTCTGAGTCT-TTGTACTTAATAAGTCAAAACTTTCAACA
ACGGATCTCTTGGTTCTGGCATCGATGAAGAACGCAGCGAAATGCGATAAGTAATGTGAA
TTGCAGAATTCAGTGAATCATCGAATCTTTGAACGCACATTGCGCCCGCCAGTATTCTGG
CGGGCATGCCTGTTCGAGCGTCATTTCAACCATCAAGCCCC-CGGCTTGTGTTGGGGACC
--TGCGGCTGCC-GCAGGCCCTGAAAACCAGTGGCGGGCTCGCTAGTCACTCCGAGCGTA
GTAA--TA---CATCTCGCTCAGGGCGTGCTGCGGGTTCCGGCCGTTAAA---AAGCCTT
ATTTACC---CAAGGTTGACCTCGGATCAGGTAGGAAGACCCGCTGAACTTG

#Trichocladium_antarcticum_CBS_123565
AACA-TACCCTCAAC--GTTGCTTCGGCGGGTTGG--CCCCG---GTCTCCGGGGTCCCC
CGGCCCT---------AACGGGC--------------GCCCGCCGGAGGCACCT---AAC
TCTTGAACTTTTAT-GGCCTCTCTGAGTCT-TTGTACTTAATAAGTCAAAACTTTCAACA
ACGGATCTCTTGGTTCTGGCATCGATGAAGAACGCAGCGAAATGCGATAAGTAATGTGAA
TTGCAGAATTCAGTGAATCATCGAATCTTTGAACGCACATTGCGCCCGCCAGTATTCTGG
CGGGCATGCCTGTTCGAGCGTCATTTCAACCATCAAGCCCA-CGGCTTGTGTTGGGGACC
--TGCGGCTGCC-GCAGGCCCTGAAAACCAGTGGCGGGCTCGCTAGTCACTCCGAGCGTA
GTAA--TA---CATCTCGCTCAGGGCGTGCTGCGGGTTCCGGCCGTTAAA---AAGCCTT
ATTTACC---CAAGGTTGACCTCGGATCAGGTAGGAAGACCCGCTGAACTTG

#Trichocladium_asperum_CBS_903.85
AACA-TACCTTCAAC--GTTGCTTCGGCGGGTTGG--CCCCG---GTCTCCGGGGTCCCC
GGCCCTA---------CTCGGGC--------------GCCCGCCGGAGGTATCT---AAC
TCTTGAACTTTTAT-GGCCTCTCTGAGTCT-TTGTACTTAATAAGTCAAAACTTTCAACA
ACGGATCTCTTGGTTCTGGCATCGATGAAGAACGCAGCGAAATGCGATAAGTAATGTGAA
TTGCAGAATTCAGTGAATCATCGAATCTTTGAACGCACATTGCGCCCGCCAGTATTCTGG
CGGGCATGCCTGTTCGAGCGTCATTTCAACCATCAAGCCCC-CGGCTTGTGTTGGGGACC
--TGCGGCTGCC-GCAGGCCCTGAAAACCAGTGGCGGGCTCGCTAGTCACTCCGAGCGTA
GTAA--TA---CATCTCGCTCAGGGCGTGCTGCGGGTTCCGGCCGTTAAA---AAGCCTT
ATTTACC---CAAGGTTGACCTCGGATCAGGTAGGAAGACCCGCTGAACTTG

#Trichocladium_beniowskiae_CBS_757.74
AACA-TACCTTCAAC--GTTGCTTCGGCGGGTTGG--CTCCGGG-TCTCCCGGGGCCCCC
GGCCCTA---------CTCGGGC--------------GCCCGCCGGAGGTATCT---AAC
TCTTGACAATTGTATGGCCTCTCTGAGTCT-TTGTACTTAATAAGTCAAAACTTTCAACA
ACGGATCTCTTGGTTCTGGCATCGATGAAGAACGCAGCGAAATGCGATAAGTAATGTGAA
TTGCAGAATTCAGTGAATCATCGAATCTTTGAACGCACATTGCGCCCGCCAGTATTCTGG
CGGGCATGCCTGTTCGAGCGTCATTTCAACCATCAAGCCCC-CGGCTTGTGTTGGGGACC
--TGCGGCTGCC-GCAGGCCCTGAAAACCAGTGGCGGGCTCGCTAGTCACTCCGAGCGTA
GTAA--TA---CATCTCGCTCAGGGCGTGCTGCGGGTTCCGGCCGTTAAA---AAGCCTT
ATTTACC---CAAGGTTGACCTCGGATCAGGTAGGAAGACCCGCTGAACTTG

#Trichocladium_gilmaniellae_CBS_388.75
AACA-TACCTTCAAC--GTTGCTTCGGCGGGTTGG--CCCCG---GTCTCCGGGGTCCCC
GGCCCTA---------CTCGGGC--------------GCCCGCCGGAGGTATCT---AAC
TCTTGAACTTTTAT-GGCCTCTCTGAGTCT-TTGTACTTAATAAGTCAAAACTTTCAACA
ACGGATCTCTTGGTTCTGGCATCGATGAAGAACGCAGCGAAATGCGATAAGTAATGTGAA
TTGCAGAATTCAGTGAATCATCGAATCTTTGAACGCACATTGCGCCCGCCAGTATTCTGG
CGGGCATGCCTGTTCGAGCGTCATTTCAACCATCAAGCCCC-CGGCTTGTGTTGGGGACC
--TGCGGCTGCC-GCAGGCCCTGAAAACCAGTGGCGGGCTCGCTAGTCACTCCGAGCGTA
GTAA--TA---CATCTCGCTCAGGGCGTGCTGCGGGTTCCGGCCGTTAAA---AAGCCTT
ATTTACC---CAAGGTTGACCTCGGATCAGGTAGGAAGACCCGCTGAACTTG

#Triangularia_verruculosa_CBS_148.77
AACCATACCTCTGAACAGTTGCTTCGGCGGGCCGG--CCCTC---CCCCGGGAGGCGCC-
----------------GCCCAAG--------------GCCCGCCGGAGGTACCC---AAA
CCATTGTTTTTA-CAGGCCTCTCTGAGTGA-C-ACACTTAATAAGTCAAAACTTTCAACA
ACGGATCTCTTGGTTCTGGCATCGATGAAGAACGCAGCGAAATGCGATAAGTAATGTGAA
TTGCAGAATTCAGTGAATCATCGAATCTTTGAACGCACATTGCGCCCGCCAGTATTCTGG
CGGGCATGCCTGTCCGAGCGTCATTTCAACCATCAAGCCCC-GGGCTTGTGTTGGGGACC
--TGCGTCCGAC-GCAGGCCCCGAAAACCAGTGGCGGGCTCGCTGTCCACACCGAGCGTA
GTAG--CT---AACCTCGCTCCGGA-GTGGCGCGGGCGCCTGCCGT-AAA---ACCCCCC
AATTTTA---CAAGGTTGACCTCGGATCAGGTAGGAATACCCGCTGAACTTG

#Triangularia_allahabadensis_CBS_724.68
AACC-CACCTCTGAACAGTTGCTTCGGCAGGCCGG--CCCCC---TCC--GGGGGTGCC-
----------------GCCAAAG--------------GCCTGCCGAAGGTACCA---AAA
CCATTGTCTTTAGCAGGCCTCTCTGAGTAA-C-GTACTTAATAAGTCAAAACTTTCAACA
ACGGATCTCTTGGCTCTGGCATCGATGAAGAACGCAGCGAAATGCGATAAGTAATGTGAA
TTGCAGAATCCAGTGAATCATCGAATCTTTGAACGCACATTGCGCCCGCCAGTATTCTGG
CGGGCATGCCTGTCCGAGCGTCATTTCAGCCATCAAGCCCC-TGGCTTGTGTTGGGGACC
--TGCGTCCGAC-GCAGGCCCCGAAAACCAGTGGCGGGCTCGCTGTCCACACCGAGCGTA
GTAG--CT---AACCTCGCTATGGA-GTGGCGCGGGCGCCTGCCGT-AAA---ACCCCC-
AATTTTA---CAAGGTTGACCTCGGATCAGGTAGGAATACCCGCTGAACTTG
