# Supplementary material for: ﻿Two new species of Sordariomycetes (Chaetomiaceae and Nectriaceae) from China
Source: MycoKeys. 2024 Mar 7;102:301–15. doi: 10.3897/mycokeys.102.114480 (PMC10940860; doi:10.3897/mycokeys.102.114480)
Supplement: Supplementary material 1 — The alignments used in the phylogenetic analysis [file mycokeys-102-301-s001.zip › alignments/Bisifusarium alignments/tub2.fas]

#mega
!Title 2;
!Format DataType=DNA indel=- CodeTable=Standard;

!Domain=Data property=Coding CodonStart=1;
#Bisifusarium_aseptatum_LC13607
TTCGTCCCGAGTCGTGATG-TTGCTGCC----CCTGATT--CTACCCCGCTGAAGGGGGA
GCCAGCTCAACA-CCTCGGACGATGAAATGAAATTCGCAGCTCC--GTATCCGATTTGAA
TAACAGAG-CATGACGGCTGACTATAGATTCT---TTTTCTCGACGATAGGTTCACCTCC
AGACCGGTCAGTGCGTAAGTCATCACC---------TTGTTGATCCTGTTGTGCGGGG--
AGTTTGCTCACAATATGTAAACAGGGTAACCAGATTGGTGCTGCTTTCTGGCAGACCATC
TCTGGCGAGCATGGTCTCGACAGCAATGGTGTCTACAACGGCACCTCCGAGCTTCAGCTC
GAGCGCATGAGCGTCTACTTCAACGAGGTATGTTGATTC----AGCTTAAA-CACAATAG
CCTCG-TCACGTACTCAC-----AAAACAACACAGGCTTCCGGTAACAAGTATGTCCCTC
GCGCCGTCCTCGTCGATCTTGAGCCCGGTACCAT

#Bisifusarium_aseptatum_LC13608
TTCGTCCCGAGTCGTGATG-TTGCTGCC----CCTGATT--CTACCCCGCTGAAGGGGGA
GCCAGCTCAACA-CCTCGGACGATGAAATGAAATTCGCAGCTCC--GTATCCGATTTGAA
TAACAGAG-CATGACGGCTGACTATAGATTCT---TTTTCTCGACGATAGGTTCACCTCC
AGACCGGTCAGTGCGTAAGTCATCACC---------TTGTTGATCCTGTTGTGCGGGG--
AGTTTGCTCACAATATGTAAACAGGGTAACCAGATTGGTGCTGCTTTCTGGCAGACCATC
TCTGGCGAGCATGGTCTCGACAGCAATGGTGTCTACAACGGCACCTCCGAGCTTCAGCTC
GAGCGCATGAGCGTCTACTTCAACGAGGTATGTTGATTC----AGCTTAAA-CACAATAG
CCTCG-TCACGTACTCAC-----AAAACAACACAGGCTTCCGGTAACAAGTATGTCCCTC
GCGCCGTCCTCGTCGATCTTGAGCCCGGTACCAT

#Bisifusarium_allantoides_UBOCC_A_120035
TTC-------GTGATGTTG-TTGCTGGCTCCCCCTGATT--CTACCCCGCTGAAGGGGT-
-CTAGCTCAACA-CCTCGGACGATGC-----ATTTTGCTGCTTT-CCTCCTCGATCTGAA
TAACAAGA-CATGATGGCTAACCGCAGTTTCTCTTTTTCCTCGACGATAGGTTCACCTCC
AGACCGGTCAGTGCGTAAGTCATCGCCCTC-----ATCGACGCCGTT-TTGTGCG--GGC
AGTTTGCTCACAATATGTAAACAGGGTAACCAGATTGGTGCTGCTTTCTGGCAGACCATC
TCCGGCGAGCACGGTCTCGACAGCAATGGTGTCTACAACGGTACCTCTGAGCTCCAGCTC
GAGCGTATGAGCGTCTACTTCAACGAGGTATGTTGATCAACAAAAACAACTGTCGGCCGT
TC-AGACCACGTACTCACACC---ACACAAAC-AGGCTTCCGGAAACAAGTATGTCCCTC
GCGCCGTCCTCGTCGATCTTGAGCCTGGTACCAT

#Bisifusarium_allantoides_UBOCC_A_120036
TTC-------GTGATGTTG-TTGCTGGCTCCCCCTGATT--CTACCCCGCTGAAGGGGT-
-CTAGCTCAACA-CCTCGGACGATGC-----ATTTTGCTGCTTT-CCTCCTCGATCTGAA
TAACAAGA-CATGATGGCTAACCGCAGTTTCTCTTTTTCCTCGACGATAGGTTCACCTCC
AGACCGGTCAGTGCGTAAGTCATCGCCCTC-----ATCGACGCCGTT-TTGTGCG--GGC
AGTTTGCTCACAATATGTAAACAGGGTAACCAGATTGGTGCTGCTTTCTGGCAGACCATC
TCCGGCGAGCACGGTCTCGACAGCAATGGTGTCTACAACGGTACCTCTGAGCTCCAGCTC
GAGCGTATGAGCGTCTACTTCAACGAGGTATGTTGATCAACAAAAACAACTGTCGGCCGT
TC-AGACCACGTACTCACACC---ACACAAAC-AGGCTTCCGGAAACAAGTATGTCCCTC
GCGCCGTCCTCGTCGATCTTGAGCCTGGTACCAT

#Bisifusarium_allantoides_UBOCC_A_120037
TTC-------GTGATGTTG-TTGCTGGCTCCCCCTGATT--CTACCCCGCTGAAGGGGT-
-CTAGCTCAACA-CCTCGGACGATGC-----ATTTTGCTGCTTT-CCTCCTCGATCTGAA
TAACAAGA-CATGATGGCTAACCGCAGTTTCTCTTTTTCCTCGACGATAGGTTCACCTCC
AGACCGGTCAGTGCGTAAGTCATCGCCCTC-----ATCGACGCCGTT-TTGTGCG--GGC
AGTTTGCTCACAATATGTAAACAGGGTAACCAGATTGGTGCTGCTTTCTGGCAGACCATC
TCCGGCGAGCACGGTCTCGACAGCAATGGTGTCTACAACGGTACCTCTGAGCTCCAGCTC
GAGCGTATGAGCGTCTACTTCAACGAGGTATGTTGATCAACAAAAACAACTGTCGGCCGT
TC-AGACCACGTACTCACACC---ACACAAAC-AGGCTTCCGGAAACAAGTATGTCCCTC
GCGCCGTCCTCGTCGATCTTGAGCCTGGTACCAT

#Bisifusarium_dimerum_MNHN_RF_05625
TTCACCCCGAGTCGTGATG-TTGCTGTTGCC-CCTGATTTCCTACCCCGCTGAAGGGA--
-CCAGCTCAACA-CCTTGGACGATGG-----AATTCGCAGCTCT--GTATCCGATTTGAA
CAACAGAA-CATGATGGCTGACTATAGATTTC---TTTTCTTGATGATAGGTTCACCTCC
AGACCGGTCAGTGCGTAAGTCACCACCTC------GTTCAAACTGTTTTCCTCGGTCG--
AGTTTGCTCACAAAAGACAAACAGGGTAACCAAATTGGTGCTGCTTTCTGGCAGACCATC
TCTGGCGAGCACGGTCTCGACAGCAATGGTGTCTACAACGGCACCTCCGAGCTCCAGCTC
GAGCGTATGAGCGTTTACTTCAACGAGGTATGCAGATTC----GACCCGAATCCCAATAA
CCAGGGTCCCGTACTCACCTC--ACCGCATGT-AGGCTTCCGGCAACAAGTATGTCCCTC
GCGCCGTCCTCGTCGATCTTGAGCCTGGTACCAT

#Bisifusarium_dimerum_CBS_108944
TTCACCCCGAGTCGTGATG-TTGCTGTTGCC-CCTGATTTCCTACCCCGCTGAAGGGA--
-CCAGCTCAACA-CCTTGGACGATGG-----AATTCGCAGCTCT--GTATCCGATTTGAA
CAACAGAA-CATGATGGCTGACTATAGATTTC---TTTTCTTGATGATAGGTTCACCTCC
AGACCGGTCAGTGCGTAAGTCACCACCTC------GTTCAAACTGTTTTCCTCGGTCG--
AGTTTGCTCACAAAAGACAAACAGGGTAACCAAATTGGTGCTGCTTTCTGGCAGACCATC
TCTGGCGAGCACGGTCTCGACAGCAATGGTGTCTACAACGGCACCTCCGAGCTCCAGCTC
GAGCGTATGAGCGTTTACTTCAACGAGGTATGCAGATTC----GACCCGAATCCCAATAA
CCAGGGTCCCGTACTCACCTC--ACCGCATGT-AGGCTTCCGGCAACAAGTATGTCCCTC
GCGCCGTCCTCGTCGATCTTGAGCCTGGTACCAT

#Bisifusarium_penicilloides_UBOCC_A_120021
TTC-------ATGATGTTG-TTGCTG--TCCCCCTGATT--CTACCCCGCTGAAGGGAA-
-CTGGCACAACA-CCTCGGACGATGG-----GTTTTGCTGCTTT-CCTATCCGATCTGAA
TAACAAAAACATGATGGCTGACAATAGTTTCT----TCCCTCGACGATAGGTTCACCTCC
AGACCGGTCAGTGCGTAAGTTATCACCCTC-----CTCGTCGATGTTGTTGTGTGCGGCA
CGTTTGCTCACAAAATGTAAACAGGGTAACCAGATTGGTGCTGCTTTCTGGCAGACCATC
TCCGGCGAGCACGGTCTTGACAGCAATGGTGTCTACAACGGTACCTCTGAGCTCCAGCTC
GAGCGTATGAGCGTCTACTTCAACGAGGTATGTTGACAGCGGAAAACAAACCCCCGACAC
TCCAGACCACGTACTCACGC-----CACATAT-AGGCTTCCGGAAACAAGTATGTCCCTC
GCGCCGTCCTCGTCGATCTTGAGCCTGGTACCAT

#Bisifusarium_penicilloides_UBOCC_A_120034
TTC-------ATGATGTTG-TTGCTG--TCCCCCTGATT--CTACCCCGCTGAAGGGAA-
-CTGGCACAACA-CCTCGGACGATGG-----GTTTTGCTGCTTT-CCTATCCGATCTGAA
TAACAAAAACATGATGGCTGACAATAGTTTCT----TCCCTCGACGATAGGTTCACCTCC
AGACCGGTCAGTGCGTAAGTTATCACCCTC-----CTCGTCGATGTTGTTGTGTGCGGCA
CGTTTGCTCACAAAATGTAAACAGGGTAACCAGATTGGTGCTGCTTTCTGGCAGACCATC
TCCGGCGAGCACGGTCTTGACAGCAATGGTGTCTACAACGGTACCTCTGAGCTCCAGCTC
GAGCGTATGAGCGTCTACTTCAACGAGGTATGTTGACAGCGGAAAACAAACCCCCGACAC
TCCAGACCACGTACTCACGC-----CACATAT-AGGCTTCCGGAAACAAGTATGTCCCTC
GCGCCGTCCTCGTCGATCTTGAGCCTGGTACCAT

#Bisifusarium_penicilloides_VTT_D_041022
TTC-------ATGATGTTG-TTGCTG--TCCCCCTGATT--CTACCCCGCTGAAGGGAA-
-CTGGCACAACA-CCTCGGACGATGG-----GTTTTGCTGCTTT-CCTATCCGATCTGAA
TAACAAAAACATGATGGCTGACAATAGTTTCT----TCCCTCGACGATAGGTTCACCTCC
AGACCGGTCAGTGCGTAAGTTATCACCCTC-----CTCGTCGATGTTGTTGTGTGCGGCA
CGTTTGCTCACAAAATGTAAACAGGGTAACCAGATTGGTGCTGCTTTCTGGCAGACCATC
TCCGGCGAGCACGGTCTTGACAGCAATGGTGTCTACAACGGTACCTCTGAGCTCCAGCTC
GAGCGTATGAGCGTCTACTTCAACGAGGTATGTTGACAGCGGGAAACAAACCCCCGACAC
TCCAGACCACGTACTCACGC-----CACATAT-AGGCTTCCGGAAACAAGTATGTCCCTC
GCGCCGTCCTCGTCGATCTTGAGCCTGGTACCAT

#Bisifusarium_delphinoides_CBS_120718
TTCACCCCGAGTCGTGATG-TTGCTGTTGCC-CCTGATTTCCTACCCCGCTGAAGGGA--
-CCAGCTCAACA-TCTCGGACGACGG-----AATTCGCAGCTTT--GTATCCGATTTAGA
TAACAGAA-CATGATGGCTAACTAGAGATTTC---TT-TCTTGACAATAGGTTCACCTTC
AGACCGGTCAGTGCGTAAGTTATCACA-C------GCTGAATCCGTTTTCTTGCGTGG--
AGTTTGCTCACAACATATAAACAGGGTAACCAAATTGGTGCTGCTTTCTGGCAGACCATC
TCTGGCGAGCACGGTCTTGACAGCAATGGTGTCTACAACGGCACCTCCGAGCTCCAGCTC
GAGCGTATGAGCGTCTACTTCAACGAGGTATGCAGATTC----GATCCGAATCCCAACAA
ACAAGATCGTGTACTCAC-----ACCGCATCT-AGGCTTCCGGCAACAAGTATGTCCCCC
GCGCCGTCCTCGTCGATCTTGAGCCTGGTACCAT

#Bisifusarium_delphinoides_CBS_110140
TTCACCCCGAGTCGTGATG-TTGCTGTTGCC-CCTGATTTCCTACCCCGCTGAAGGGA--
-CCAGCTCAACA-TCTCGGACGACGG-----AATTCGCAGCTTT--GTATCCGATTTAGA
TAACAGAA-CATGATGGCTAACTAGAGATTTC---TT-TCTTGACAATAGGTTCACCTTC
AGACCGGTCAGTGCGTAAGTTATCACA-C------GCTGAATCCGTTTTCTTGCGTGG--
AGTTTGCTCACAACATATAAACAGGGTAACCAAATTGGTGCTGCTTTCTGGCAGACCATC
TCTGGCGAGCACGGTCTTGACAGCAATGGTGTCTACAACGGCACCTCCGAGCTCCAGCTC
GAGCGTATGAGCGTCTACTTCAACGAGGTATGCAGATTC----GATCCGAATCCCAACAA
ACAAGATCGTGTACTCAC-----ACCGCATCT-AGGCTTCCGGCAACAAGTATGTCCCCC
GCGCCGTCCTCGTCGATCTTGAGCCTGGTACCAT

#Bisifusarium_delphinoides_CBS_110310
TTCACCCCGAGTCGTGATG-TTGCTGTTGCC-CCTGATTTCCTACCCCGCTGAAGGGA--
-CCAGCTCAACA-TCTCGGACGACGG-----AATTCGCAGCTTT--GTATCCGATTTAGA
TAACAGAA-CATGATGGCTAACTAGAGATTTC---TT-TCTTGACAATAGGTTCACCTTC
AGACCGGTCAGTGCGTAAGTTATCACA-C------GCTGAATCCGTTTTCTTGCGTGG--
AGTTTGCTCACAACATATAAACAGGGTAACCAAATTGGTGCTGCTTTCTGGCAGACCATC
TCTGGCGAGCACGGTCTTGACAGCAATGGTGTCTACAACGGCACCTCTGAGCTCCAGCTC
GAGCGTATGAGCGTCTACTTCAACGAGGTATGCAGATTC----GATCCGAATCCCAACAA
ACAAGATCGTGTACTCAC-----ACCGCATCT-AGGCTTCCGGCAACAAGTATGTCCCCC
GCGCCGTCCTCGTCGATCTTGAGCCTGGTACCAT

#Bisifusarium_nectrioides_CBS_176.31
TTCACCCCGAGTCGTGATG-TTGCTGTTGCC-CCTGATTTCCTACCCCGCTGAAGGGA--
-CCAGCTCAACA-TCTCGGACGACGG-----AATTCGCAGCTTT--GTATCCGATTTAGA
TAACAGAA-CATGATGGCTAACTAGAGATTTC---TT-TCTTGACAATAGGTTCATCTTC
AGACCGGTCAGTGCGTAAGTTATCACA-C------GTTGAATCCAGTTTCTTGCGTGG--
AGTTTGCTCACAACATATAAACAGGGTAACCAAATTGGTGCTGCTTTCTGGCAGACCATC
TCTGGCGAGCACGGTCTTGACAGCAATGGTGTCTACAACGGCACCTCCGAGCTCCAGCTC
GAGCGTATGAGCGTCTACTTCAACGAGGTATGCAGATTC----GATCCGAGTCCCAACAA
ACAGGATGGTGTACTCAC-----ACCGCATCT-AGGCTTCGGGCAACAAGTATGTCCCCC
GCGCCGTCCTCGTCGATCTTGAGCCTGGTACCAT

#Bisifusarium_penzigii_CBS_116508
TTCACCCCGAGTCGTGATG-TTGCTGTTGCC-CCTGATTTCCTACCCCGCTGAAGGGA--
-CCAGCTCAACA-CCTCGGACGATGG-----AATTCGCAGCTTT--GTATCCGATTTAAA
TAACAGAA-CATGATGGCTGACTAGAGATTT-------TCTCGACAACAGGTTCATCTTC
AGACCGGTCAGTGCGTAAGTCATCGCCTC------GCTGAATCCGTTTTCTGCCGTGG--
AGTTTGCTCACAACATATAAACAGGGTAACCAAATTGGTGCTGCTTTCTGGCAGACCATC
TCTGGCGAGCACGGTCTTGACAGCAATGGTGTCTACAACGGCACCTCCGAGCTCCAGCTC
GAGCGTATGAGCGTCTACTTCAACGAGGTATGCAGATTC----GATCCGAACCCCAATAG
TCAAGATCGTATACTCAC-----ACCGTATCT-AGGCTTCCGGCAACAAGTATGTCCCCC
GCGCCGTCCTCGTCGATCTTGAGCCTGGTACCAT

#Bisifusarium_domesticum_CBS_102407
TCC---CCGACTCGTGATG-CTGCTGCC----CCTGATT--CTACCCCGCTGAAGGGA--
-ACAGCTCAACA-CCTCGGACGACA------AACTCGCAGCCCC--CTATCCGATTTGAA
CACTGGAA-CAAGATGGCTGACTATAGACTCT---TT-CCTTGACGATAGGTTCACCTCC
AGACCGGTCAGTGCGTAAGTTATCACCTCCCCGTCGTCCATGTTTTTTTTTTGTACGG--
GGTTTGCTCACGATGTGTAAATAGGGTAACCAAATTGGTGCTGCTTTCTGGCAGACCATC
TCTGGCGAGCACGGTCTCGACAGCAATGGTGTCTACAACGGCACCTCCGAGCTCCAGCTC
GAGCGCATGAGCGTCTACTTCAACGAGGTATGCTGATAC----GGTGCTTA-CCCGAGGT
CCTGGGCCACAAACTCAC-------CACAAAT-AGGCTTCCGGCAACAAGTATGTTCCTC
GCGCCGTCCTCGTCGATCTTGAGCCCGGTACCAT

#Bisifusarium_domesticum_CBS_244.82
TCC---CCGACTCGTGATG-CTGCTGCC----CCTGATT--CTACCCCGCTGAAGGGA--
-ACAGCTCAACA-CCTCGGACGACA------AACTCGCAGCCCC--CTATCCGATTTGAA
CACTGGAA-CAAGATGGCTGACTATAGACTCT---TT-CCTTGACGATAGGTTCACCTCC
AGACCGGTCAGTGCGTAAGTTATCACCTCCCCGTCGTCCATGTTTTTTTTTTGTACGG--
GGTTTGCTCACGATGTGTAAATAGGGTAACCAAATTGGTGCTGCTTTCTGGCAGACCATC
TCTGGCGAGCACGGTCTCGACAGCAATGGTGTCTACAACGGCACCTCCGAGCTCCAGCTC
GAGCGCATGAGCGTCTACTTCAACGAGGTATGCTGATAC----GGTGCTTA-CCCGAGGT
CCTGGGCCACAAACTCAC-------CACAAAT-AGGCTTCCGGCAACAAGTATGTTCCTC
GCGCCGTCCTCGTCGATCTTGAGCCCGGTACCAT

#Bisifusarium_lunatum_CBS_632.76
TTCACTCCCACTCGTGATG-CTGCTGCCGCCCCCTGATT--CTACCCCGCTGAAGGGA--
-CCAGCTCAGCA-GCTCGGACGATGG-----AATTTGCAGCTTC--ATATACGATCCAAA
TAATGGAA-CACGTTGACTGACAATAGATTCT---TT-TCTCGACAATAGGTTCACCTTC
AGACCGGTCAGTGCGTAAGTTATCACTTC------GTTGACTCTGTTTTTGTGCGGGA--
AGTTGGCTCACAATATGTAAACAGGGTAACCAGATTGGTGCTGCTTTCTGGCAGACCATC
TCTGGCGAGCACGGTCTCGACAGCAATGGTGTCTACAACGGCACCTCCGAGCTCCAGCTC
GAGCGTATGAGCGTCTACTTCAACGAGGTACGTTGATAC----GATCCGAA-CCCAATCC
TGTAGACTTCACACTCACACAACAACACAAAC-AGGCTTCCGGCAACAAGTATGTCCCTC
GTGCCGTCCTCGTCGATCTTGAGCCCGGTACCAT

#Bisifusarium_tonghuanum_CGMCC3.17369
TTC-------ATCATGGTG-TTGCTGCTGCC-CCTGATC--CTACCCCGCCGAAGGGA--
-CCAGCTCAACAACCTCGAACGATGG-----AACTCGCAGCTTT--ATATCCGATTCGAA
TAACAAAA-CATGATGGCTGACTGTAGATT-----TC-TCTCGATAACAGGTTCACCTCC
AGACCGGTCAGTGCGTAAGTCATAACCGCC------TTGTTGACTTTGTTGTGCATGG--
AGTTTGCTCACAATATGTAAACAGGGTAACCAGATTGGTGCTGCTTTCTGGCAGACCATC
TCTGGCGAGCATGGTCTCGACAGCAATGGTGTCTACAACGGTACCTCTGAGCTCCAGCTC
GAGCGTATGAGCGTCTACTTCAACGAGGTATGTTGACAC----AA--CCAG-CTCAATAA
TCTAGGTC-TGAACTCACACA----AACGACTTAGGCTTCCGGCAACAAGTATGTTCCTC
GCGCCGTCCTCGTCGATCTCGAGCCTGGTACCAT

#Bisifusarium_tonghuanum_CGMCC3.17370
TTC-------ATCAAGATG-TTGCTGCTGCC-CCTGATC--CTACCCCGCCGAAGGGA--
-CCAGCTCAACAACCTCGAACGATGG-----AATTCGCAGCTTT--GTATCCGATTCGAA
TAACAAAA-CATGATGGCTGACTGTAGATT-----TC-TCTCGATAACAGGTTCACCTCC
AGACCGGTCAGTGCGTAAGTCATAACCGCC------TTGTTGACTTTGTTGTGCATGG--
AGTTTGCTCACAATATGTAAACAGGGTAACCAGATTGGTGCTGCTTTCTGGCAGACCATC
TCTGGCGAGCACGGTCTCGACAGCAATGGTGTCTACAACGGTACCTCTGAGCTCCAGCTC
GAGCGTATGAGCGTCTACTTCAACGAGGTATGTTGACAC----AA--CCAG-CTCAATAA
TCTAGGTC-CGAACTCACACA----AACGACTTAGGCTTCCGGCAACAAGTATGTTCCTC
GCGCCGTCCTCGTCGATCTCGAGCCTGGTACCAT

#Bisifusarium_keratinophilum_CGMCC_3.23621
TTC-------GTGATGTTG-TTGCT--TTCCCCCTGATT--CTACCCCGCCGAAGGGGC-
-CTAGCTCAACA-CCTCGGACGATGG-----ATTTTGCTGCTTTTCCTCGACGATATCAA
TAACAAGA-CATGATGGCTGACAATAGTTTCT----TTCCTCGACAATAGGTTCACCTCC
AGACCGGTCAGTGCGTAAGTCATCACCCTC-----ATCGACGCCGTT-ATGTGCGCGGGC
AGTTTGCTCACAATATGTAAACAGGGTAACCAGATTGGTGCTGCTTTCTGGCAGACCATC
TCCGGCGAGCACGGTCTTGACAGCAATGGTGTCTACAACGGCACCTCTGAGCTCCAGCTC
GAGCGTATGAGCGTCTACTTCAACGAGGTATGTTGACAACAAAACAACCCCCTCTGACAG
TT-AGATCACGTACTCACACA---CCACAAAC-AGGCTTCCGGAAACAAGTATGTTCCTC
GCGCCGTCCTCGTCGATCTTGAGCCTGGTACCAT

#Bisifusarium_keratinophilum_GZUIFR_22.371
TTC-------GTGATGTTG-TTGCT--TTCCCCCTGATT--CTACCCCGCCGAAGGGGC-
-CTAGCTCAACA-CCTCGGACGATGG-----ATTTTGCTGCTTTTCCTCGACGATATCAA
TAACAAGA-CATGATGGCTGACAATAGTTTCT----TTCCTCGACAATAGGTTCACCTCC
AGACCGGTCAGTGCGTAAGTCATCACCCTC-----ATCGACGCCGTT-ATGTGCGCGGGC
AGTTTGCTCACAATATGTAAACAGGGTAACCAGATTGGTGCTGCTTTCTGGCAGACCATC
TCCGGCGAGCACGGTCTTGACAGCAATGGTGTCTACAACGGCACCTCTGAGCTCCAGCTC
GAGCGTATGAGCGTCTACTTCAACGAGGTATGTTGACAACAAAACAACCCCCTCTGACAG
TT-AGATCACGTACTCACACA---CCACAAAC-AGGCTTCCGGAAACAAGTATGTTCCTC
GCGCCGTCCTCGTCGATCTTGAGCCTGGTACCAT

#Bisifusarium_keratinophilum_GZUIFR_22.372
TTC-------GTGATGTTG-TTGCT--TTCCCCCTGATT--CTACCCCGCCGAAGGGGC-
-CTAGCTCAACA-CCTCGGACGATGG-----ATTTTGCTGCTTTTCCTCGACGATATCAA
TAACAAGA-CATGATGGCTGACAATAGTTTCT----TTCCTCGACAATAGGTTCACCTCC
AGACCGGTCAGTGCGTAAGTCATCACCCTC-----ATCGACGCCGTT-ATGTGCGCGGGC
AGTTTGCTCACAATATGTAAACAGGGTAACCAGATTGGTGCTGCTTTCTGGCAGACCATC
TCCGGCGAGCACGGTCTTGACAGCAATGGTGTCTACAACGGCACCTCTGAGCTCCAGCTC
GAGCGTATGAGCGTCTACTTCAACGAGGTATGTTGACAACAAAACAACCCCCTCTGACAG
TT-AGATCACGTACTCACACA---CCACAAAC-AGGCTTCCGGAAACAAGTATGTTCCTC
GCGCCGTCCTCGTCGATCTTGAGCCTGGTACCAT

#Longinectria_lagenoides_UBOCC_A_120039
TGC---------AGTGTTTATCCCCGCGAGTTCCTGATG---TACCCCGCTGCACGGGA-
-GCAGCTCGACAACAA--ACCGACGAC----AGCTCGCGACATC--ACGAACAAT--GAG
TGTATAGACCAAGATGACTGACTATAGGCTTC---TTTC-TCGATAACAGGTCCACCTTC
AGACCGGTCAGTGCGTATGTATTCACCCC-------TTCAACGCCTTGCTATGTGCAGG-
AGTTTGCTCACAACC--TAAT-AGGGTAACCAAATTGGTGCTGCTTTCTGGCAGACCATC
TCCGGCGAGCATGGTCTCGACAGCAATGGCGTCTACAACGGCACCTCTGAGCTCCAGCTT
GAGCGCATGAGCGTCTACTTCAACGAGGTATGTACCAAACT--AGCTCATTCTGCGACAC
CCC--------TACTCAC--------ACTGCGTAGGCATCCGGTAACAAGTATGTCCCTC
GCGCCGTTCTCGTCGATCTCGAGCCTGGTACCAT

#Longinectria_verticilliformis_UBOCC_A_120043
TCG---------ACTGCTC--CCCCGCGAGCCCCTGATT--CTACCCCGCCGCAGGGGA-
-GCAGCTCAACAACAACGACGGACGAC----AGCTCGTGGTGTC--GCGAACAAT--GTG
TGTCTAGACCAAGATGACTGACTATAGGATTC---TTCCCTCCATGGCAGGTTCACCTCC
AGACCGGTCAGTGCGTAAGTATTCACCTC-------CTCATCGTCTCGTTATGTGTGGG-
CATT-ACTCACGACC--TGGTTAGGGTAACCAAATCGGTGCTGCTTTCTGGCAGACCATC
TCTGGCGAGCATGGCCTCGACAGCAATGGTGTCTACAACGGCACCTCTGAGCTGCAGCTC
GAGCGCATGAGCGTCTACTTCAACGAGGTATGCAACATATC--AGCTCATTCCGGGAGGG
ATTAA----CGTACTCAC--------ACCATACAGGCCTCCGGCAACAAGTATGTCCCTC
GCGCCGTCCTCGTCGATCTTGAGCCCGGTACCAT

#Bisifusarium_biseptatum_CBS_110311
TTCACCCCGAGTCGTGATG-TTGCTGTTGCC-CCTGATTTCCTACCCCGCTGAAGGGA--
-CCAGCTCAACA-CCTCGGACGATGG-----AATTCGCAGCTTT--GTATCCGATTTAAA
TAACAGAA-CATGATGGCTGACTAGAGATTTC---TTTTCTTGATAACAGGTTCACCTTC
AGACCGGTCAGTGCGTAAGTCATCGCCTC------GCTGAATTCGTTTTCTGCCGTGG--
AGTTTGCTCACAACATATAAACAGGGTAACCAAATTGGTGCTGCTTTCTGGCAGACCATC
TCTGGCGAGCACGGTCTTGACAGCAATGGTGTCTACAACGGCACCTCCGAGCTCCAGCTC
GAGCGTATGAGCGTCTACTTCAACGAGGTATGCAGATTC----GATCCGAACCCCAATAG
CCAAGATAGTATACTCAC-----ACCGCATCT-AGGCTTCCGGCAACAAGTATGTCCCCC
GCGCCGTCCTCGTCGATCTTGAGCCTGGTACCAT
