# Supplementary material for: ﻿Two new species of Sordariomycetes (Chaetomiaceae and Nectriaceae) from China
Source: MycoKeys. 2024 Mar 7;102:301–15. doi: 10.3897/mycokeys.102.114480 (PMC10940860; doi:10.3897/mycokeys.102.114480)
Supplement: Supplementary material 1 — The alignments used in the phylogenetic analysis [file mycokeys-102-301-s001.zip › alignments/Bisifusarium alignments/tef1.fas]

#mega
!Title 3;
!Format DataType=DNA indel=- CodeTable=Standard;

!Domain=Data property=Coding CodonStart=1;
#Bisifusarium_aseptatum_LC13607
ATTTTC--TGCGTCCTTTACC------CCGC-CCAACGATA----ATTTT-TTGCGTGGC
CATTTCATATTGTTGTGA----GGGG--GTTGACCCCGCC-TCA-ATGTG----------
----TTTT-GCCCCACCACAAAAATTTTCACACACTTT-----CATGGCTCGTCACACTC
AAAT-CAGCCTGATGCTAACAACCA---CCAATAGGAAGCCGCCGAGCTCGGTAAGGGTT
CCTTCAAGTACGCCTGGGTTCTTGACAAGCTCAAGGCCGAGC------GTGAGCGTGGTA
TCACCATTGATATCGCTCTCTGGAAGTTCGAGACTCCCCGCTACTATGTCACCGTCATTG
GTAAGT

#Bisifusarium_aseptatum_LC13608
ATTTTC--TGCGTCCTTTACC------CCGC-CCAACGATA----ATTTT-TTGCGTGGC
CATTTCATATTGTTGTGA----GGGG--GTTGACCCCGCC-TCA-ATGTG----------
----TTTT-GCCCCACCACAAAAATTTTCACACACTTT-----CATGGCTCGTCACACTC
AAAT-CAGCCTGATGCTAACAACCA---CCAATAGGAAGCCGCCGAGCTCGGTAAGGGTT
CCTTCAAGTACGCCTGGGTTCTTGACAAGCTCAAGGCCGAGC------GTGAGCGTGGTA
TCACCATTGATATCGCTCTCTGGAAGTTCGAGACTCCCCGCTACTATGTCACCGTCATTG
GTAAGT

#Bisifusarium_allantoides_UBOCC_A_120035
ATTCGCTTCACGCCCATTACC-CCGCCCAACACAGACATTTTTTTTTTTTGCTGTGTGGC
CTCGTCATTTTTTGGTGG----GGGGTTCCTTACCCCGCC-GCAAGTGAGAGGTTGGCA-
---GTTTT-GCCCCACCACAAAAATTTCTTCCACATTTA----CATGGCTCATCACACTC
TACC-ATACCTGATGCTAACAACCA---TCAACAGGAAGCCGCCGAGCTCGGTAAGGGTT
CCTTCAAGTATGCCTGGGTTCTTGACAAGCTCAAGGCCGAGC------GTGAGCGTGGTA
TCACCATTGATATCGCCCTCTGGAAGTTCGAGACTCCTCGCTACTACGTCACTGTCATTG
GTAAGT

#Bisifusarium_allantoides_UBOCC_A_120036
ATTCGCTTCACGCCCATTACC-CCGCCCAACACAGACATTTTTTTTTTTTGCTGTGTGGC
CTCGTCATTTTTTGGTGG----GGGGTTCCTTACCCCGCC-GCAAGTGAGAGGTTGGCA-
---GTTTT-GCCCCACCACAAAAATTTCTTCCACATTTA----CATGGCTCATCACACTC
TACC-ATACCTGATGCTAACAACCA---TCAACAGGAAGCCGCCGAGCTCGGTAAGGGTT
CCTTCAAGTATGCCTGGGTTCTTGACAAGCTCAAGGCCGAGC------GTGAGCGTGGTA
TCACCATTGATATCGCCCTCTGGAAGTTCGAGACTCCTCGCTACTACGTCACTGTCATTG
GTAAGT

#Bisifusarium_allantoides_UBOCC_A_120037
ATTCGCTTCACGCCCATTACC-CCGCCCAACACAGACATTTTTTTTTTTTGCTGTGTGGC
CTCGTCATTTTTTGGTGG----GGGGTTCCTTACCCCGCC-GCAAGTGAGAGGTTGGCA-
---GTTTT-GCCCCACCACAAAAATTTCTTCCACATTTA----CATGGCTCATCACACTC
TACC-ATACCTGATGCTAACAACCA---TCAACAGGAAGCCGCCGAGCTCGGTAAGGGTT
CCTTCAAGTATGCCTGGGTTCTTGACAAGCTCAAGGCCGAGC------GTGAGCGTGGTA
TCACCATTGATATCGCCCTCTGGAAGTTCGAGACTCCTCGCTACTACGTCACTGTCATTG
GTAAGT

#Bisifusarium_dimerum_MNHN_RF_05625
ATTCGCTTCACGTCCATCACC-CCGCCCAACATCGATGATA---TTTTTT-TTGAGTGGC
TTTTTCACATTGTGGTGG----GGGGT-TCTTACCCCGCC-GAACATGAGAAGCTGGC--
---ATTTT-GCCCCACCACAAAAATTTTCACATCCCTTCT---CATGGCTCGTCACAAGC
AATCAAGACATGATGCTAACAACCCA--CCAATAGGAAGCCGCCGAGCTCGGTAAGGGTT
CCTTCAAGTACGCCTGGGTTCTTGACAAGCTCAAGGCCGAGC------GTGAGCGTGGTA
TCACCATCGATATCGCTCTCTGGAAGTTCGAGACTCCCCGCTACTATGTCACCGTCATTG
GTAAGT

#Bisifusarium_dimerum_CBS_108944
ATTCGCTTCACGTCCATCACC-CCGCCCAACATCGATGATA---TTTTTT-TTGAGTGGC
TTTTTCACATTGTGGTGG----GGGGT-TCTTACCCCGCC-GAACATGAGAAGCTGGC--
---ATTTT-GCCCCACCACAAAAATTTTCACATCCCTTCT---CATGGCTCGTCACAAGC
AATCAAGACATGATGCTAACAACCCA--CCAATAGGAAGCCGCCGAGCTCGGTAAGGGTT
CCTTCAAGTACGCCTGGGTTCTTGACAAGCTCAAGGCCGAGC------GTGAGCGTGGTA
TCACCATCGATATCGCTCTCTGGAAGTTCGAGACTCCCCGCTACTATGTCACCGTCATTG
GTAAGT

#Bisifusarium_penicilloides_UBOCC_A_120021
ATTCGCTTCACGTCCATTACC-CCGTCCAACAC--TCGACGACAATTTTTGCTGTGTGGC
CTCGTCATTTTTTGGTGG----GGGGTTCCTTACCCCGCT-ACCAGTGAGAGGTTGGCT-
---GTTTTTGCCCCACCACAAAAAATTTCTC-ACATTTC----CATGGCTCGTCATACTC
GATA-ATGCCTGATGCTAACAACCG---CCAATAGGAAGCCGCCGAGCTCGGTAAGGGTT
CCTTCAAGTACGCCTGGGTTCTTGACAAGCTCAAGGCCGAGC------GTGAGCGTGGTA
TCACCATTGATATCGCTCTCTGGAAGTTCGAGACTCCTCGCTACTATGTCACCGTCATTG
GTAAGT

#Bisifusarium_penicilloides_UBOCC_A_120034
ATTCGCTTCACGTCCATTACC-CCGTCCAACAC--TCGACGACAATTTTTGCTGTGTGGC
CTCGTCATTTTTTGGTGG----GGGGTTCCTTACCCCGCT-ACCAGTGAGAGGTTGGCT-
---GTTTTTGCCCCACCACAAAAAATTTCTC-ACATTTC----CATGGCTCGTCATACTC
GATA-ATGCCTGATGCTAACAACCG---CCAATAGGAAGCCGCCGAGCTCGGTAAGGGTT
CCTTCAAGTACGCCTGGGTTCTTGACAAGCTCAAGGCCGAGC------GTGAGCGTGGTA
TCACCATTGATATCGCTCTCTGGAAGTTCGAGACTCCTCGCTACTATGTCACCGTCATTG
GTAAGT

#Bisifusarium_penicilloides_VTT_D_041022
ATTCGCTTCACGTCCATTACC-CCGTCCAACAC--TCGACGACAATTTTTGCTGTGTGGC
CTCGTCATTTTTTGGTGG----GGGGTTCCTTACCCCGCT-ACCAGTGAGAGGTTGGCT-
---GTTTTTGCCCCACCACAAAAAATTTCTC-ACATTTC----CATGGCTCGTCATACTC
GATA-ATGCCTGATGCTAACAACCG---CCAATAGGAAGCCGCCGAGCTCGGTAAGGGTT
CCTTCAAGTACGCCTGGGTTCTTGACAAGCTCAAGGCCGAGC------GTGAGCGTGGTA
TCACCATTGATATCGCTCTCTGGAAGTTCGAGACTCCTCGCTACTATGTCACCGTCATTG
GTAAGT

#Bisifusarium_delphinoides_CBS_120718
ATTCGCATCACGTCCATTACC-CCGCCCAATATCGATGGT----TTTTTT-TTGCGTGGC
TTTTTCATGTTCTGGTGG----GGGG---TTTACCCCGCT-GGACATGCGAAGTTGGC--
---ATTTT-GCCCCACCACAAAAATTTTCTCACTTTTTTTTTTCATGGCTCAT---AAGC
AATTAAAACATGATGCTAACAACCCA--CCAATAGGAAGCCGCCGAGCTCGGTAAGGGTT
CCTTCAAGTACGCCTGGGTTCTTGACAAGCTCAAGGCCGAGC------GTGAGCGTGGTA
TCACCATCGATATCGCTCTCTGGAAGTTCGAGACTCCCCGCTACTATGTCACCGTCATTG
GTAAGT

#Bisifusarium_delphinoides_CBS_110140
ATTCGCATCACGTCCATTACC-CCGCCCAATATCGATGGT----TTTTTT-T-GCGTGGC
TTTTTCATGTTCTGGTGG----GGGG---TTTACCCCGCT-GGACATGCGAAGTTGGC--
---ATTTT-GCCCCACCACAAAAATTTTCTCACTTTTTTTTTTCATGGCTCAT---AAGC
AATTAAAACATGATGCTAACAACCCA--CCAATAGGAAGCCGCCGAGCTCGGTAAGGGTT
CCTTCAAGTATGCCTGGGTTCTTGACAAGCTCAAGGCCGAGC------GTGAGCGTGGTA
TCACCATCGATATCGCTCTCTGGAAGTTCGAGACTCCCCGCTACTATGTCACCGTCATTG
GTAAGT

#Bisifusarium_delphinoides_CBS_110310
ATTCGCATCACGTCCATTACC-CCGCCCAATATCGATGGT----TTTTTT-T-GCGTGGC
TTTTTCATGTTCTGGTGG----GGGG---TTTACCCCGCT-GGACATGCGAAGTTGGC--
---ATTTT-GCCCCACCACAAAAATTTTCTCACTTTTTTT--TCATGGCTCAT---AAGC
AATTACAACATGATGCTAACAACCCA--CCAATAGGAAGCCGCCGAGCTCGGTAAGGGTT
CCTTCAAGTACGCCTGGGTTCTTGACAAGCTCAAGGCCGAGC------GTGAGCGTGGTA
TCACCATCGATATCGCTCTCTGGAAGTTCGAGACTCCCCGCTACTATGTCACCGTCATTG
GTAAGT

#Bisifusarium_nectrioides_CBS_176.31
ATTCGCATCACGTCCATTACC-CCGCCCAATACCGATGAT----TTTTTT-TTGCGTGGC
TTTTTCATGTTCTGGTGG----AGGGG-TTTTACCCCGCT-GGACATGCGAAGTTGGC--
---ATTTT-GCCCCACCACAAAAATTTTCTCATTTATTTT--CCATGGCTCATCACAAGC
AACTAAAACATGATGCTAACGACCCA--CCAATAGGAAGCCGCTGAGCTCGGTAAGGGTT
CCTTCAAGTACGCCTGGGTTCTTGACAAGCTCAAGGCCGAGC------GTGAGCGTGGTA
TCACCATCGATATCGCTCTCTGGAAGTTCGAGACTCCCCGCTACTATGTCACCGTCATTG
GTAAGT

#Bisifusarium_penzigii_CBS_116508
ATTCGCATCACGTCCATTACC-CCGCCCAATACCGATGATATTTTTTTTT-TTGCGTGGC
TTTTTCATGCTCTGGCGG----TGGT--TCTTACCCCGCC-GAACATGCGAAGTTGGC--
---ATTTT-GCCCCACCACAAAAATTTTCTCACATTCTCAATTCATGGCTCGTCACAAGC
AATCCAAACATGATGCTAACAACTCA--CCAATAGGAAGCCGCCGAGCTCGGTAAGGGTT
CCTTCAAGTACGCCTGGGTTCTTGACAAGCTCAAGGCCGAGC------GTGAGCGTGGTA
TCACCATCGATATCGCTCTCTGGAAGTTCGAGACTCCCCGCTACTATGTCACCGTCATTG
GTAAGT

#Bisifusarium_domesticum_CBS_102407
ATTCGCATTCCGACCACTATCATCACCCCGC-CCAACAGCA----ATTTT-TGTGTGGCT
TTT--CATATTGTGGTG-----GGGG--CTTGACCCCGCT-GCATATGTGAAGTT--CT-
---GTTTT-GCCCTACCACAAAAATTTCC-TACAACAT-----GATGGCTCATCACACAT
CATC-ATACCTGATGCTAACCTTTTGT-CTAATAGGAAGCCGCCGAGCTCGGTAAGGGTT
CCTTCAAGTATGCCTGGGTTCTTGACAAGCTCAAGGCCGAGC------GTGAGCGTGGTA
TCACCATCGATATCGCTCTCTGGAAGTTCGAGACTCCTCGCTACTACGTCACCGTCATTG
GTAAGT

#Bisifusarium_domesticum_CBS_244.82
ATTCGCATTCCGACCACTATCATCACCCCGC-CCAACAGCA----ATTTT-TGTGTGGCT
TTT--CATATTGTGGTG-----GGGG--CTTGACCCCGCT-GCATATGTGAAGTT--CT-
---GTTTT-GCCCTACCACAAAAATTTCC-TACAACAT-----GATGGCTCATCACACAT
CATC-ATACCTGATGCTAACCTTTTGT-CTAATAGGAAGCCGCCGAGCTCGGTAAGGGTT
CCTTCAAGTATGCCTGGGTTCTTGACAAGCTCAAGGCCGAGC------GTGAGCGTGGTA
TCACCATCGATATCGCTCTCTGGAAGTTCGAGACTCCTCGCTACTACGTCACCGTCATTG
GTAAGT

#Bisifusarium_lunatum_CBS_632.76
ATTCGCTTCACGTCCATTACC-CCGCTCCGC-TCGAGAATA----TTTTT-CTTGGCTTT
TCTACCATATTGTGGTG-----GGGG--TTTGACCCCGCC-CCGTGTGTGAAGTTGGCT-
---TTTTT-GCCCCACCACAAAAATTTCT-CAC--TGT-----CACGGCTCATCACATAT
AAGC-ATACATGATGCTAACAGCCA---CCAATAGGAAGCCGCCGAGCTCGGTAAGGGTT
CCTTCAAGTACGCCTGGGTTCTTGACAAGCTCAAGGCCGAGC------GTGAGCGTGGTA
TCACCATCGATATCGCCCTCTGGAAGTTCGAGACTCCCCGCTACTATGTCACCGTCATCG
GTAAGT

#Bisifusarium_tonghuanum_CGMCC3.17369
ATTCCCCCAACGCTCATTCCC--CGGGCAAA--CGATAATA----TTTTT-CTGCGTGGC
CTTTTCGCA-TGTGGTGG----GGGT---TTTACCCCGCC-GCATGTCTGAGGTTGGC--
---ATTCT-GCCCCACCACAAAATTTTTCACCCAACCC-----CATGGCTCGTCATCATC
AAAC-AGACTCGATGCTAACAACCA---CCAATAGGAAGCCGCCGAGCTCGGTAAGGGTT
CCTTCAAGTACGCCTGGGTTCTTGACAAGCTCAAGGCCGAGC------GTGAGCGTGGTA
TCACCATTGATATCGCTCTCTGGAAGTTCGAGACTCCTCGCTACTATGTCACCGTCATTG
GTAAGT

#Bisifusarium_tonghuanum_CGMCC3.17370
ATTCCCCCAACGCTCATTCCC--CGGGCAAA--CGATAATA----TTTTT-CTGCGTGGC
CTTTTCGCA-TGTGGTGG----GGGT---TTTACCCCGCC-GCATGTCTGAGGTTGGC--
---ATTCT-GCCCCACCACAAAATTTTTCACCCAACCC-----CATGGCTCGTCATCATC
AAAC-AGACTCGATGCTAACAACCA---CCAATAGGAAGCCGCCGAGCTCGGTAAGGGTT
CCTTCAAGTACGCCTGGGTTCTTGACAAGCTCAAGGCCGAGC------GTGAGCGTGGTA
TCACCATTGATATCGCTCTCTGGAAGTTCGAGACTCCTCGCTACTATGTCACCGTCATTG
GTAAGT

#Bisifusarium_keratinophilum_CGMCC_3.23621
AGACGTTCTTGACGTTGAAACCAACGTTGTCACCGGGGACA---CCCTCGGGCAGCTGCT
CGTGGTGCATCTCGACGGACTTGACTTCAGTGGTGACGCCAGCGGGGGCGAAGGTGACGA
CCATACCGGGCTTGAGGACACCAGTCTCGATACGGC-------CGACGGGCACCGTGCCA
ATACCACCGATCTTGTAAACATCCTG---GAGGGGAAGACGGAGGGGCTTGTCGAAGGGA
CGCTTGGGGGGCTCGATGGAGTCGATGGCCTCAAGGAGGGTCTTTCCGGTGAGCTTGGAT
CCGGGCTTGGGCTCACGCTCCCAACCCTTGTA--CCAGGGGCAGTTGGTGGAGGCAGTAA
GCATGT

#Bisifusarium_keratinophilum_GZUIFR_22.371
AGACGTTCTTGACGTTGAAACCAACGTTGTCACCGGGGACA---CCCTCGGGCAGCTGCT
CGTGGTGCATCTCGACGGACTTGACTTCAGTGGTGACGCCAGCGGGGGCGAAGGTGACGA
CCATACCGGGCTTGAGGACACCAGTCTCGATACGGC-------CGACGGGCACCGTGCCA
ATACCACCGATCTTGTAAACATCCTG---GAGGGGAAGACGGAGGGGCTTGTCGAAGGGA
CGCTTGGGGGGCTCGATGGAGTCGATGGCCTCAAGGAGGGTCTTTCCGGTGAGCTTGGAT
CCGGGCTTGGGCTCACGCTCCCAACCCTTGTA--CCAGGGGCAGTTGGTGGAGGCAGTAA
GCATGT

#Bisifusarium_keratinophilum_GZUIFR_22.372
AGACGTTCTTGACGTTGAAACCAACGTTGTCACCGGGGACA---CCCTCGGGCAGCTGCT
CGTGGTGCATCTCGACGGACTTGACTTCAGTGGTGACGCCAGCGGGGGCGAAGGTGACGA
CCATACCGGGCTTGAGGACACCAGTCTCGATACGGC-------CGACGGGCACCGTGCCA
ATACCACCGATCTTGTAAACATCCTG---GAGGGGAAGACGGAGGGGCTTGTCGAAGGGA
CGCTTGGGGGGCTCGATGGAGTCGATGGCCTCAAGGAGGGTCTTTCCGGTGAGCTTGGAT
CCGGGCTTGGGCTCACGCTCCCAACCCTTGTA--CCAGGGGCAGTTGGTGGAGGCAGTAA
GCATGT

#Longinectria_lagenoides_UBOCC_A_120039
AAACGCACTGCGCCCGCTACCCCGCC-CGAGCCCAAAAATC---TTTTTTGCGGTTCGAC
CGCAAT-TATTTTGGTGG----GGCAT-TCTTACCCCGCC-GCTCGGGCGACGTTGGCGC
AGGGCCCTGGCCCTTGCACACCAAACACAACAAAACACCTTGACTCACATTGTCACGTGC
TG---GAAGCATTCGCTAAC-AGACTCGATTACAGGAAGCCGCTGAGCTCGGCAAGGGTT
CCTTCAAGTACGCCTGGGTTCTTGACAAGCTCAAGGCCGAGC------GTGAGCGTGGTA
TCACCATCGATATTGCTCTCTGGAAGTTCGAGACTCCCCGCTACTATGTCACCGTCATTG
GTATGT

#Longinectria_verticilliformis_UBOCC_A_120043
AATCGCGCTGCGCCCGCTTCCACTCCACGAGCCCAAAAAA-------TTTGCGGTCCGAC
CGTAAT-TTTTTTGGTGG----GGCAT-A-TTACCCCGCC-GCCTGGGAGACGTTGGCAC
AATGCCCTGGCCCCTGCACACAAAACTC--CAAACCGCCTTGGCGCA-ATCGTCACGTGT
TTT--GAACCAGACGCTGACCACAATCAACAATAGGAAGCTGCTGAGCTCGGCAAGGGTT
CCTTCAAGTATGCCTGGGTTCTTGACAAGCTCAAGGCTGAGC------GTGAGCGTGGTA
TCACCATTGATATCGCCCTCTGGAAGTTCGAGACTCCCCGCTACTTCGTCACCGTCATTG
GTATGT

#Bisifusarium_biseptatum_CBS_110311
ATTCGCATCACGTCCATTACC-CCGCCCAATACCGATGATATTTTTTTTT-T-GCGTGGC
TTTTTCATGCTCTGGCGG----GGGT--TCTTACCCCGCC-GAACATGCGAAGTTGGC--
---ATTTT-GCCCCACCACAAAATTTTTCTCACATTCTCAATTCATGGCTCGTCACAAGC
AATTCAAACATGATGCTAACAACTCA--CCAATAGGAAGCCGCCGAGCTCGGTAAGGGTT
CCTTCAAGTACGCCTGGGTTCTTGACAAGCTCAAGGCCGAGC------GTGAGCGTGGTA
TCACCATCGATATCGCTCTCTGGAAGTTCGAGACTCCCCGCTACTATGTCACCGTCATTG
GTAAGT
