# Supplementary material for: ﻿Two new species of Sordariomycetes (Chaetomiaceae and Nectriaceae) from China
Source: MycoKeys. 2024 Mar 7;102:301–15. doi: 10.3897/mycokeys.102.114480 (PMC10940860; doi:10.3897/mycokeys.102.114480)
Supplement: Supplementary material 1 — The alignments used in the phylogenetic analysis [file mycokeys-102-301-s001.zip › alignments/Bisifusarium alignments/rpb2.fas]

#mega
!Title 1;
!Format DataType=DNA indel=- CodeTable=Standard;

!Domain=Data property=Coding CodonStart=1;
#Bisifusarium_aseptatum_LC13607
CTGCACAACACTCACTGGGGTCTGGTTTGTCCAGCTGAGACACCAGAAGGACAGGCTTGT
GGTTTGGTCAAGAACCTTTCTCTGATGTGTTACGTCAGTGTTGGCTCTCCATCCGAACCC
TTGGTTGAGTTCATGATCGCCCGAGGCATGGAAGTGGTTGAAGAATATGAACCAATGCGA
TATCCTCATGCGACAAAGATCTTTGTCAATGGTACTTGGGTTGGTGTGGTTCAAGACGCA
AAGCAGTTCTGCAACTCAGTAGTGGACACACGTCGCAAATCGTACCTGCAGTATGAGGTA
TCGCTGGTTCGCGATATTCGCGACCGAGAGTTCAAGGTCTTTTCTGATGCAGGCCGAGTC
ATGCGACCTGTGTTCACAGTGCAGCAGGAGGATGACCATGCGTCAAAGATTGCCAAGGGC
CAGCTGGTGTTGACCAAGGAGCTCGTCAAGAAACTGAACGCAGAGCAGGAGAATCCTTCG
CATTTTGCGCACGATCAA------AAGGTTGGATGGGAAGGTCTCATTCGCCAAGGAGCC
ATCGAATACTTGGATGCCGAGGAAGAAGAGACAGCCATGATCTGCATGACACCAGAGGAT
CTTGACTTTTATCGACTGCAAAAAGCTGGTGTTGCGGTTGACGACGACAACAGCAACGAC
CCCAACAGAAGATTGAAGACAAAGACGAACCCGACAACTCACATGTACACACACTGTGAG
ATTCATCCAAGTATGATTCTGGGTATCTGCGCCAGTATCA

#Bisifusarium_aseptatum_LC13608
CTGCACAACACTCACTGGGGTCTGGTTTGTCCAGCTGAGACACCAGAAGGACAGGCTTGT
GGTTTGGTCAAGAACCTTTCTCTGATGTGTTACGTCAGTGTTGGCTCTCCATCCGAACCC
TTGGTTGAGTTCATGATCGCCCGAGGCATGGAAGTGGTTGAAGAATATGAACCAATGCGA
TATCCTCATGCGACAAAGATCTTTGTCAATGGTACTTGGGTTGGTGTGGTTCAAGACGCA
AAGCAGTTCTGCAACTCAGTAGTGGACACACGTCGCAAATCGTACCTGCAGTATGAGGTA
TCGCTGGTTCGCGATATTCGCGACCGAGAGTTCAAGGTCTTTTCTGATGCAGGCCGAGTC
ATGCGACCTGTGTTCACAGTGCAGCAGGAGGATGACCATGCGTCAAAGATTGCCAAGGGC
CAGCTGGTGTTGACCAAGGAGCTCGTCAAGAAACTGAACGCAGAGCAGGAGAATCCTTCG
CATTTTGCGCACGATCAA------AAGGTTGGATGGGAAGGTCTCATTCGCCAAGGAGCC
ATCGAATACTTGGATGCCGAGGAAGAAGAGACAGCCATGATCTGCATGACACCAGAGGAT
CTTGACTTTTATCGACTGCAAAAAGCTGGTGTTGCGGTTGACGACGACAACAGCAACGAC
CCCAACAGAAGATTGAAGACAAAGACGAACCCGACAACTCACATGTACACACACTGTGAG
ATTCATCCAAGTATGATTCTGGGTATCTGCGCCAGTATCA

#Bisifusarium_allantoides_UBOCC_A_120035
CTGCACAACACTCACTGGGGATTGGTGTGCCCAGCCGAGACACCAGAAGGACAGGCTTGT
GGTCTAGTAAAGAACCTTTCTCTGATGTGTTATGTCAGTGTTGGCTCTCCATCTGAACCT
CTGGTCGAATTCATGATCGCCCGAGGTATGGAAGTGGTTGAGGAATACGAGCCCATGAGA
TACCCCCACGCGACGAAGATTTTCGTCAACGGTACTTGGGTTGGCGTGGTTCAAGACGCG
AAGCAGTTCTGCAACTCAGTTGTGGACACTCGTCGTAAATCATACCTACAGTATGAGGTA
TCACTGGTCCGTGATATTCGAGATCGAGAGTTCAAGGTCTTTTCCGATGCTGGCCGAGTC
ATGAGGCCTGTCTTTACAGTGCAGCAGGAGGATGACCACGAGACCAAGATCGCCAAGGGT
CAGCTGGTGTTGACAAAGGAGCTCGTCAAGAAGCTCAACGCAGAACAGGAGAATCCTTTG
GAGTACTCACACCATGGCAAGGCCAAGATCGGATGGGAGGGTCTCATTCGTCAGGGAGCC
ATCGAGTATCTGGACGCAGAGGAAGAAGAGACGGCGATGATCTGCATGACCCCAGAGGAT
CTTGACTTCTATCGACTTCAGAAGGCTGGTATGGCGGTTGATGACGATAACAGCAACGAC
CCCAACAGGAGACTGAAGACGAAGACAAACCCGACCACTCACATGTACACACATTGTGAG
ATTCATCCAAGTATGATTCTGGGTATCTGCGCCAGTATCA

#Bisifusarium_allantoides_UBOCC_A_120036
CTGCACAACACTCACTGGGGATTGGTGTGCCCAGCCGAGACACCAGAAGGACAGGCTTGT
GGTCTAGTAAAGAACCTTTCTCTGATGTGTTATGTCAGTGTTGGCTCTCCATCTGAACCT
CTGGTCGAATTCATGATCGCCCGAGGTATGGAAGTGGTTGAGGAATACGAGCCCATGAGA
TACCCCCACGCGACGAAGATTTTCGTCAACGGTACTTGGGTTGGCGTGGTTCAAGACGCG
AAGCAGTTCTGCAACTCAGTTGTGGACACTCGTCGTAAATCATACCTACAGTATGAGGTA
TCACTGGTCCGTGATATTCGAGATCGAGAGTTCAAGGTCTTTTCCGATGCTGGCCGAGTC
ATGAGGCCTGTCTTTACAGTGCAGCAGGAGGATGACCACGAGACCAAGATCGCCAAGGGT
CAGCTGGTGTTGACAAAGGAGCTCGTCAAGAAGCTCAACGCAGAACAGGAGAATCCTTTG
GAGTACTCACACCATGGCAAGGCCAAGATCGGATGGGAGGGTCTCATTCGTCAGGGAGCC
ATCGAGTATCTGGACGCAGAGGAAGAAGAGACGGCGATGATCTGCATGACCCCAGAGGAT
CTTGACTTCTATCGACTTCAGAAGGCTGGTATGGCGGTTGATGACGATAACAGCAACGAC
CCCAACAGGAGACTGAAGACGAAGACAAACCCGACCACTCACATGTACACACATTGTGAG
ATTCATCCAAGTATGATTCTGGGTATCTGCGCCAGTATCA

#Bisifusarium_allantoides_UBOCC_A_120037
CTGCACAACACTCACTGGGGATTGGTGTGCCCAGCCGAGACACCAGAAGGACAGGCTTGT
GGTCTAGTAAAGAACCTTTCTCTGATGTGTTATGTCAGTGTTGGCTCTCCATCTGAACCT
CTGGTCGAATTCATGATCGCCCGAGGTATGGAAGTGGTTGAGGAATACGAGCCCATGAGA
TACCCCCACGCGACGAAGATTTTCGTCAACGGTACTTGGGTTGGCGTGGTTCAAGACGCG
AAGCAGTTCTGCAACTCAGTTGTGGACACTCGTCGTAAATCATACCTACAGTATGAGGTA
TCACTGGTCCGTGATATTCGAGATCGAGAGTTCAAGGTCTTTTCCGATGCTGGCCGAGTC
ATGAGGCCTGTCTTTACAGTGCAGCAGGAGGATGACCACGAGACCAAGATCGCCAAGGGT
CAGCTGGTGTTGACAAAGGAGCTCGTCAAGAAGCTCAACGCAGAACAGGAGAATCCTTTG
GAGTACTCACACCATGGCAAGGCCAAGATCGGATGGGAGGGTCTCATTCGTCAGGGAGCC
ATCGAGTATCTGGACGCAGAGGAAGAAGAGACGGCGATGATCTGCATGACCCCAGAGGAT
CTTGACTTCTATCGACTTCAGAAGGCTGGTATGGCGGTTGATGACGATAACAGCAACGAC
CCCAACAGGAGACTGAAGACGAAGACAAACCCGACCACTCACATGTACACACATTGTGAG
ATTCATCCAAGTATGATTCTGGGTATCTGCGCCAGTATCA

#Bisifusarium_dimerum_CBS_108944
CTACACAATACTCACTGGGGCTTGGTTTGTCCGGCCGAGACACCAGAAGGACAGGCTTGT
GGTCTGGTCAAGAACCTTTCTCTGATGTGTTACGTCAGTGTTGGCTCTCCATCCGAACCC
TTGGTCGAGTTCATGATTGCCCGTGGTATGGAAGTGGTCGAGGAGTACGAACCCACGCGT
TACCCCCATGCGACAAAGATCTTTCGTAATGGTACCTGGGTTGGTGTTGTTCAGGATGCC
AAGCAATTCTGTAATTCGGTAGTCGACACTCGTCGAAAGTCTTACCTACAGTATGAGGTA
TCTCTGGTCCGTGATATTCGTGACCGAGAGTTCAAGGTCTTTTCCGATGCTGGCCGAGTC
ATGAGACCTGTTTTCACAGTGCAGCAAGAGGATGATCATGTATCAAAGATCGCTAAGGGC
CAGCTGGTACTGACCAAAGACCTCGTCAAGAAGCTCAACGCCGAGCAGGAGAATCCTCTG
GAAATCTCACCACAG---------AAGATCGGATGGGAGGGCCTTATCCGCAAGGGTGCC
ATCGAGTACCTCGACGCCGAGGAAGAAGAGACGGCGATGATCTGCATGACACCAGAAGAT
CTCGATTTCTATCGACTGCAGAAGGCTGGTGTTGCCGTTGACGACGACAACAGCAACGAC
CCCAACAGGAGATTGAAGACAAAGACAAACCCGACAACCCATATGTACACGCATTGTGAG
ATCCATCCCAGTATGATCTTGGGTATCTGCGCCAGTATTA

#Bisifusarium_penicilloides_UBOCC_A_120021
CTGCACAACACTCATTGGGGCTTGGTCTGCCCGGCTGAGACACCGGAAGGACAAGCTTGT
GGTCTGGTAAAGAATCTTTCTCTGATGTGTTACGTCAGTGTTGGTTCTCCCTCTGAACCT
CTGGTTGAGTTCATGATTGCCCGAGGTATGGAAGTCGTTGAGGAGTACGAACCGATGAGA
TATCCCCACGCGACAAAGATTTTCGTCAACGGTACTTGGGTTGGTGTGGTTCAAGACGCG
AAACAGTTCTGCAATTCAGTTGTCGACACTCGTCGTAAATCGTACCTGCAGTACGAGGTA
TCACTGGTTCGTGATATTCGTGATCGAGAATTCAAGGTCTTTTCCGATGCTGGTCGAGTC
ATGAGACCTGTCTTTACAGTCCAGCAGGAGGATGATCACGAGACCAAGATTGCCAAGGGC
CAGCTGGTGTTGACAAAGGAGCTCGTCAAGAAGCTCAACGCAGAGCAGGAGAATCCTTTG
GAGTACGCACACCAGGGCAAGGGCAAGATTGGATGGGAGGGTCTCATTCGCCAGGGAGCC
ATCGAGTACCTGGATGCAGAGGAAGAAGAGACGGCGATGATCTGCATGACCCCAGAGGAT
CTTGACTTTTATCGACTGCAAAAGGCTGGTGTTGCAGTTGACGACGACAACAGCAACGAC
CCTAACAGGCGACTGAAGACAAAGACAAACCCTACGACTCACATGTACACACATTGTGAG
ATTCACCCAAGTATGATTTTGGGTATTTGCGCCAGTATCA

#Bisifusarium_penicilloides_UBOCC_A_120034
CTGCACAACACTCATTGGGGCTTGGTCTGCCCGGCTGAGACACCGGAAGGACAAGCTTGT
GGTCTGGTAAAGAATCTTTCTCTGATGTGTTACGTCAGTGTTGGTTCTCCCTCTGAACCT
CTGGTTGAGTTCATGATTGCCCGAGGTATGGAAGTCGTTGAGGAGTACGAACCGATGAGA
TATCCCCACGCGACAAAGATTTTCGTCAACGGTACTTGGGTTGGTGTGGTTCAAGACGCG
AAACAGTTCTGCAATTCAGTTGTCGACACTCGTCGTAAATCGTACCTGCAGTACGAGGTA
TCACTGGTTCGTGATATTCGTGATCGAGAATTCAAGGTCTTTTCCGATGCTGGTCGAGTC
ATGAGACCTGTCTTTACAGTCCAGCAGGAGGATGATCACGAGACCAAGATTGCCAAGGGC
CAGCTGGTGTTGACAAAGGAGCTCGTCAAGAAGCTCAACGCAGAGCAGGAGAATCCTTTG
GAGTACGCACACCAGGGCAAGGGCAAGATTGGATGGGAGGGTCTCATTCGCCAGGGAGCC
ATCGAGTACCTGGATGCAGAGGAAGAAGAGACGGCGATGATCTGCATGACCCCAGAGGAT
CTTGACTTTTATCGACTGCAAAAGGCTGGTGTTGCAGTTGACGACGACAACAGCAACGAC
CCTAACAGGCGACTGAAGACAAAGACAAACCCTACGACTCACATGTACACACATTGTGAG
ATTCACCCAAGTATGATTTTGGGTATTTGCGCCAGTATCA

#Bisifusarium_penicilloides_VTT_D_041022
CTGCACAACACTCATTGGGGCTTGGTCTGCCCGGCTGAGACACCGGAAGGACAAGCTTGT
GGTCTGGTAAAGAATCTTTCTCTGATGTGTTACGTCAGTGTTGGTTCTCCCTCTGAACCT
CTGGTTGAGTTCATGATTGCCCGAGGTATGGAAGTCGTTGAGGAGTACGAACCGATGAGA
TATCCCCACGCGACAAAGATTTTCGTCAACGGTACTTGGGTTGGTGTGGTTCAAGACGCG
AAACAGTTCTGCAATTCAGTTGTCGACACTCGTCGTAAATCGTACCTGCAGTACGAGGTA
TCACTGGTTCGTGATATTCGTGATCGAGAATTCAAGGTCTTTTCCGATGCTGGTCGAGTC
ATGAGACCTGTCTTTACAGTCCAGCAGGAGGATGATCACGAGACCAAGATTGCCAAGGGC
CAGCTGGTGTTGACAAAGGAGCTCGTCAAGAAGCTCAACGCAGAGCAGGAGAATCCTTTG
GAGTACGCACACCAGGGCAAGGGCAAGATTGGATGGGAGGGTCTCATTCGCCAGGGAGCC
ATCGAGTACCTGGATGCAGAGGAAGAAGAGACGGCGATGATCTGCATGACCCCAGAGGAT
CTTGACTTTTATCGACTGCAAAAGGCTGGTGTTGCAGTTGACGACGACAACAGCAACGAC
CCTAACAGGCGACTGAAGACAAAGACAAACCCTACGACTCACATGTACACACATTGTGAG
ATTCACCCAAGTATGATTTTGGGTATTTGCGCCAGTATCA

#Bisifusarium_lovelliae_BRIP_75047a
CTACACAACACTCACTGGGGCCTGGTTTGTCCGGCCGAAACACCAGAAGGACAGGCTTGT
GGTCTGGTCAAGAACCTTTCTCTGATGTGTTACGTCAGTGTTGGCTCTCCATCCGAACCC
TTGGTCGAGTTCATGATTGCCCGTGGTATGGAAGTGGTTGAAGAGTATGAACCCATGCGT
TACCCCCATGCGACAAAGATCTTCGTCAATGGTACTTGGGTTGGTGTTGTCCAGGATGCC
AAGCAATTCTGCAATTCAGTTGTCGACACTCGCCGCAAGTCCTACCTACAGTATGAAGTA
TCTCTGGTCCGTGATATTCGTGACCGAGAGTTCAAGGTCTTTTCTGATGCTGGCCGAGTT
ATGAGACCCGTTTTCACAGTGCAGCAAGAGGACGATCATGTATCAAAGATTGCCAAGGGC
CAGCTGGTGTTGACCAAAGACCTTGTGAAGAAGCTCAACGCGGAGCAAGAAAATCCTCTG
GAGATCTCACCACAAGAC------AAGATCGGATGGGAGGGTCTTATCCGCAAGGGTGCC
ATCGAGTACCTGGACGCCGAGGAAGAAGAGACAGCGATGATCTGCATGACGCCAGAAGAT
CTCGATTTCTATCGACTACAGAAGGCTGGTGTTGCTGTCGATGACGATAACAGCAATGAC
CCCAACAGGAGATTGAAGACAAAGACAAACCCAACAACCCACATGTACACGCATTGTGAA
ATCCATCCCAGTATGATCTTGGGTATCTGCGCCAGTATCA

#Bisifusarium_keratinophilum_CGMCC_3.23621
CTGCACAACACTCACTGGGGCTTGGTTTGTCCGGCCGAGACGCCAGAAGGACAAGCTTGT
GGTCTGGTAAAGAACCTTTCTCTGATGTGTTATGTCAGTGTTGGATCTCCATCTGAACCT
CTCGTCGAGTTCATGATCGCTCGAGGTATGGAAGTCGTTGAGGAGTACGAGCCGATGAGA
TATCCTCATGCAACAAAGATCTTTGTCAACGGTACATGGGTTGGTGTCGTCCAGGACGCG
AAGCAGTTCTGCAACTCAGTCGTGGACACTCGTCGTAAATCATACCTGCAGTATGAGGTA
TCGCTGGTTCGTGATATTCGAGACCGAGAGTTCAAGGTCTTTTCCGATGCTGGCCGAGTC
ATGAGACCTGTCTTTACAGTACAGCAGGAGGATGACCATGAGACCAAGATTGCCAAGGGT
CAGCTGGTGCTGACAAAGGAACTCGTCAAGAAGCTCAACGCAGAGCAGGAGAACCCTCTA
GAGTATTCACATCATGGAAAGGACAAGCTTGGATGGGAAGGTCTTATTCGCCAGGGAGCT
ATTGAGTACCTGGACGCTGAAGAAGAAGAGACAGCCATGATCTGCATGACCCCAGAGGAT
CTCGACTTCTACCGACTGCAAAAGGCTGGTATGGCGGTGGAGGACGACAACAGCAACGAC
CCCAACAGGAGACTGAAGACAAAGACCAACCCAACCACTCACATGTACACACATTGTGAG
ATTCACCCAAGTATGATTTTGGGTATCTGCGCCAGTATCA

#Bisifusarium_keratinophilum_GZUIFR_22.371
CTGCACAACACTCACTGGGGCTTGGTTTGTCCGGCCGAGACGCCAGAAGGACAAGCTTGT
GGTCTGGTAAAGAACCTTTCTCTGATGTGTTATGTCAGTGTTGGATCTCCATCTGAACCT
CTCGTCGAGTTCATGATCGCTCGAGGTATGGAAGTCGTTGAGGAGTACGAGCCGATGAGA
TATCCTCATGCAACAAAGATCTTTGTCAACGGTACATGGGTTGGTGTCGTCCAGGACGCG
AAGCAGTTCTGCAACTCAGTCGTGGACACTCGTCGTAAATCATACCTGCAGTATGAGGTA
TCGCTGGTTCGTGATATTCGAGACCGAGAGTTCAAGGTCTTTTCCGATGCTGGCCGAGTC
ATGAGACCTGTCTTTACAGTACAGCAGGAGGATGACCATGAGACCAAGATTGCCAAGGGT
CAGCTGGTGCTGACAAAGGAACTCGTCAAGAAGCTCAACGCAGAGCAGGAGAACCCTCTA
GAGTATTCACATCATGGAAAGGACAAGCTTGGATGGGAAGGTCTTATTCGCCAGGGAGCT
ATTGAGTACCTGGACGCTGAAGAAGAAGAGACAGCCATGATCTGCATGACCCCAGAGGAT
CTCGACTTCTACCGACTGCAAAAGGCTGGTATGGCGGTGGAGGACGACAACAGCAACGAC
CCCAACAGGAGACTGAAGACAAAGACCAACCCAACCACTCACATGTACACACATTGTGAG
ATTCACCCAAGTATGATTTTGGGTATCTGCGCCAGTATCA

#Bisifusarium_keratinophilum_GZUIFR_22.372
CTGCACAACACTCACTGGGGCTTGGTTTGTCCGGCCGAGACGCCAGAAGGACAAGCTTGT
GGTCTGGTAAAGAACCTTTCTCTGATGTGTTATGTCAGTGTTGGATCTCCATCTGAACCT
CTCGTCGAGTTCATGATCGCTCGAGGTATGGAAGTCGTTGAGGAGTACGAGCCGATGAGA
TATCCTCATGCAACAAAGATCTTTGTCAACGGTACATGGGTTGGTGTCGTCCAGGACGCG
AAGCAGTTCTGCAACTCAGTCGTGGACACTCGTCGTAAATCATACCTGCAGTATGAGGTA
TCGCTGGTTCGTGATATTCGAGACCGAGAGTTCAAGGTCTTTTCCGATGCTGGCCGAGTC
ATGAGACCTGTCTTTACAGTACAGCAGGAGGATGACCATGAGACCAAGATTGCCAAGGGT
CAGCTGGTGCTGACAAAGGAACTCGTCAAGAAGCTCAACGCAGAGCAGGAGAACCCTCTA
GAGTATTCACATCATGGAAAGGACAAGCTTGGATGGGAAGGTCTTATTCGCCAGGGAGCT
ATTGAGTACCTGGACGCTGAAGAAGAAGAGACAGCCATGATCTGCATGACCCCAGAGGAT
CTCGACTTCTACCGACTGCAAAAGGCTGGTATGGCGGTGGAGGACGACAACAGCAACGAC
CCCAACAGGAGACTGAAGACAAAGACCAACCCAACCACTCACATGTACACACATTGTGAG
ATTCACCCAAGTATGATTTTGGGTATCTGCGCCAGTATCA

#Longinectria_lagenoides_UBOCC_A_120039
CTGCACAATACTCATTGGGGCTTGGTCTGCCCGGCCGAAACGCCGGAAGGCCAGGCTTGT
GGTCTGGTCAAAAACTTGTCTCTGATGTGCTACGTCAGTGTCGGCTCTCCAGCTGATCCT
TTAATTGATTTCATGGTCAACCGAGGTATGGAGGTCGTCGAGGAGTACGAGCCACTAAGA
TACCCGCACGCTACAAAGATCTTTGTCAACGGTACCTGGGTTGGTGTCCATCAAGATCCT
AAACATCTCGTCAGTCAGGTCTTGGATACCCGTCGAAAGTCCTACTTGCAGTACGAGGTG
TCACTGGTTCGTGACATTCGAGACCGAGAGTTCAAGATTTTCTCCGACGCTGGTCGAGTC
ATGAGGCCAGTATTCACTGTTCAGCAGGAGGACGACCATGACACTGGCATGCCCAAGGGT
GCGCTTATTATGACAAAGGAACTTGTCAACAAGCTTGCCAAGGAACAGGCGGAACCGCCA
GAGTTCTCGTCAATG---------AAGATTGGATGGGAGGGCTTGATTCGATCTGGTGCC
ATCGAGTATCTGGATGCAGAGGAAGAAGAATCGGCCATGATTTGCATGACACCGGAGGAT
CTCGACCTCTATCGTATGCAAAAGGCCGGTATTGTTATCGATGATGATATTGGCGACAAT
CCCAACGGGCGACTGAAGACCAAGACAAACCCGACAACTCACATGTACACCCACTGTGAG
ATTCACCCTAGCATGATTCTTGGTATCTGTGCCAGCATCA

#Longinectria_verticilliformis_UBOCC_A_120043
CTGCACAACACCCATTGGGGCCTCGTCTGCCCGGCAGAAACGCCAGAAGGACAGGCTTGT
GGTCTGGTCAAGAACTTGTCTCTGATGTGCTACGTCAGTGTCGGCTCTCCATCAGACCCC
TTGATCGAATTCATGATCAACCGAGGTATGGAAGTCGTTGAGGAGTACGAGCCGCTGAGG
TACCCGCACGCCACAAAGATCTTCGTCAACGGTACATGGGTTGGTGTCCATCAGGACCCC
AAGCATCTCGTGGGCCAGGTCTTGGATACTCGTCGAAAGTCCTATCTGCAGTTCGAGGTG
TCACTTGTTCGTGATATTCGAGATCGAGAGTTCAAGGTCTTTTCCGATGCTGGCCGAGTC
ATGAGACCAGTCTTTACGGTACAGCAGGAGGATGACCACGAGACTGGCATTCCCAAGGGT
GCGCTGGTTCTGACCAAGGACCTTGTCAATAAGCTTGCCAAGGAACAGGCGGAGCCGCCG
GAGTATCCAGCAATG---------AAGGTTGGATGGGAGGGCCTGATCCGGGCTGGAGCC
ATCGAGTACCTGGATGCCGAAGAAGAAGAGACGGCCATGATTTGCATGACACCAGAGGAT
CTTGACCTCTACCGCATGCAAAAGGCTGGTATCGCTGTGGATGATGACACCGGCGATGAT
CCCAACAGGAGACTGAAGACGAAGACGAACCCAACTACTCACATGTACACCCATTGTGAG
ATTCATCCCAGTATGATCCTCGGTATCTGTGCCAGTATCA

#Bisifusarium_biseptatum_CBS_110311
CTACACAACACCCACTGGGGCTTGGTTTGTCCAGCCGAAACACCAGAAGGACAGGCTTGT
GGTTTGGTCAAGAACCTTTCTCTGATGTGTTATGTCAGTGTTGGCTCTCCATCTGAACCG
TTGGTCGAGTTCATGATTGCCCGTGGTATGGAAGTGGTTGAAGAGTATGAACCGATGCGT
TACCCCCATGCGACAAAGATCTTTGTCAATGGTACTTGGGTTGGTGTTGTTCAGGATGCC
AAGCAGTTCTGCAATTCAGTTGTCGACACTCGCCGCAAGTCTTACCTACAGTATGAAGTA
TCTCTGGTCCGTGATATTCGTGACCGAGAGTTCAAGGTCTTTTCTGATGCTGGCCGAGTT
ATGAGACCTGTTTTCACAGTGCAGCAAGAGGATGACCATGTATCAAAGATTGCTAAGGGC
CAGCTGGTATTGACCAAAGACCTTGTCAAGAAGCTCAACGCAGAGCAAGAAAATCCTTTG
GAGATCTCACCACAAGAC------AAGATCGGATGGGAGGGTCTCATCCGCAAGGGTGCC
ATCGAGTACCTGGACGCAGAGGAAGAAGAGACAGCGATGATCTGCATGACGCCAGAAGAT
CTCGATTTCTATCGACTACAGAAGGCTGGTGTTGCCGTCGATGACGATAACAGCAACGAC
CCCAACAGGAGATTGAAGACAAAGACAAACCCGACAACCCATATGTACACGCATTGTGAG
ATCCATCCCAGTATGATCTTGGGCATCTGCGCCAGTATCA
