# Supplementary material for: ﻿Two new species of Sordariomycetes (Chaetomiaceae and Nectriaceae) from China
Source: MycoKeys. 2024 Mar 7;102:301–15. doi: 10.3897/mycokeys.102.114480 (PMC10940860; doi:10.3897/mycokeys.102.114480)
Supplement: Supplementary material 1 — The alignments used in the phylogenetic analysis [file mycokeys-102-301-s001.zip › alignments/Bisifusarium alignments/LSU.fas]

#mega
!Title 3;
!Format DataType=DNA indel=- CodeTable=Standard;

!Domain=Data property=Coding CodonStart=1;
#Bisifusarium_aseptatum_LC13607
CCTGTGA-CATACCTATAACGTTGCCTCGGCGGT--CAACCGCTTCCCCGT-AAGACGGG
A-----CGGCCCGCCAGAGGACCCAACAAAC---TCTTGTTTCTTTA--GTATC-TTCTG
AGTAA-CAAAAACAA-TCAATTAAAACTTTCAACAACGGATCTCTTGGTTCTGGCATCGA
TGAAGAACGCAGCGAAATGCGATAAGTAATGTGAATTGCAGAATTCAGTGAATCATCGAA
TCTTTGAACGCACATTGCGCCCGCCAGTACTCTGGCGGGCATGCCTGTTCGAG-----CG
TCATTTCAACCCTCAAG-CCCCTGCTGGC-----TTGGTGTTGGGCGTCGGCCGTCCCCC
-GCGGCGGCCGTGCCCCAAATACAGTGGCGGTCTCGCTGCCCCCTCCTCTGCGTAGTAGT
T-ACATCTCGCACC---GGAAGGAAGCGCTGGCCACGCCGTAAAACAACCCAATTT-CTG
AATGTTGACCTCGGA-------TCAGGTAGGAATACCCGCTGAACTTAAGCATATCAATA
AGCGGAGGAA-

#Bisifusarium_aseptatum_LC13608
CCTGTGA-CATACCTATAACGTTGCCTCGGCGGT--CAACCGCTTCCCCGT-AAGACGGG
A-----CGGCCCGCCAGAGGACCCAACAAAC---TCTTGTTTCTTTA--GTATC-TTCTG
AGTAA-CAAAAACAA-TCAATTAAAACTTTCAACAACGGATCTCTTGGTTCTGGCATCGA
TGAAGAACGCAGCGAAATGCGATAAGTAATGTGAATTGCAGAATTCAGTGAATCATCGAA
TCTTTGAACGCACATTGCGCCCGCCAGTACTCTGGCGGGCATGCCTGTTCGAG-----CG
TCATTTCAACCCTCAAG-CCCCTGCTGGC-----TTGGTGTTGGGCGTCGGCCGTCCCCC
-GCGGCGGCCGTGCCCCAAATACAGTGGCGGTCTCGCTGCCCCCTCCTCTGCGTAGTAGT
T-ACATCTCGCACC---GGAAGGAAGCGCTGGCCACGCCGTAAAACAACCCAATTT-CTG
AATGTTGACCTCGGA-------TCAGGTAGGAATACCCGCTGAACTTAAGCATATCAATA
AGCGGAGGAA-

#Bisifusarium_allantoides_UBOCC_A_120035
CCTTCCGAGTTCCCTGGAACGGGACGCCATAGAG---GGTGAGAGCCCCGTCTGGTTGGA
CAC---CGAGCCTCTGTAAAGCTCCTTCGACGAGTCGAGTAGTTTGGGAATGCTGCTCTA
AATGG-GAGGTATATGTCTTCTAAAGCT---AAATATTGGCCAGAGACCGATAGCGCACA
AGTAGAGTG-ATCGAAAGATGAAAAGCACTTTGAAAAG-AGAGTTAAAAAGCACGTGAAA
TTGTTGAAAGGGAAGCGCTTGTGACCAGACTTGGGCTTGGTTGATCATCCGGCGTTCTCG
CCGGTGCACTCTTCCAG-TTCAGGCCAGCATCAGTTTGCTTCGGGGGATAAAAGTTTCGG
GAATGTGGCTCCTCCGGGAGTGTTATAGC----CCGTTACATAATACCCTGGGGCAGACT
GAGGTTCGCGCATTTATGCAAGGATGCTGGCGTAATGGTCATCAGCGACCCGTCTT--GA
AACACGGACCAAGGAGTCGTCTTCGTATGCGAGTGTTCGGGTGTCAAACCCCTACGCGTA
ATGAAAGTGA-

#Bisifusarium_allantoides_UBOCC_A_120036
CCTTCCGAGTTCCCTGGAACGGGACGCCATAGAG---GGTGAGAGCCCCGTCTGGTTGGA
CAC---CGAGCCTCTGTAAAGCTCCTTCGACGAGTCGAGTAGTTTGGGAATGCTGCTCTA
AATGG-GAGGTATATGTCTTCTAAAGCT---AAATATTGGCCAGAGACCGATAGCGCACA
AGTAGAGTG-ATCGAAAGATGAAAAGCACTTTGAAAAG-AGAGTTAAAAAGCACGTGAAA
TTGTTGAAAGGGAAGCGCTTGTGACCAGACTTGGGCTTGGTTGATCATCCGGCGTTCTCG
CCGGTGCACTCTTCCAG-TTCAGGCCAGCATCAGTTTGCTTCGGGGGATAAAAGTTTCGG
GAATGTGGCTCCTCCGGGAGTGTTATAGC----CCGTTACATAATACCCTGGGGCAGACT
GAGGTTCGCGCATTTATGCAAGGATGCTGGCGTAATGGTCATCAGCGACCCGTCTT--GA
AACACGGACCAAGGAGTCGTCTTCGTATGCGAGTGTTCGGGTGTCAAACCCCTACGCGTA
ATGAAAGTGA-

#Bisifusarium_allantoides_UBOCC_A_120037
CCTTCCGAGTTCCCTGGAACGGGACGCCATAGAG---GGTGAGAGCCCCGTCTGGTTGGA
CAC---CGAGCCTCTGTAAAGCTCCTTCGACGAGTCGAGTAGTTTGGGAATGCTGCTCTA
AATGG-GAGGTATATGTCTTCTAAAGCT---AAATATTGGCCAGAGACCGATAGCGCACA
AGTAGAGTG-ATCGAAAGATGAAAAGCACTTTGAAAAG-AGAGTTAAAAAGCACGTGAAA
TTGTTGAAAGGGAAGCGCTTGTGACCAGACTTGGGCTTGGTTGATCATCCGGCGTTCTCG
CCGGTGCACTCTTCCAG-TTCAGGCCAGCATCAGTTTGCTTCGGGGGATAAAAGTTTCGG
GAATGTGGCTCCTCCGGGAGTGTTATAGC----CCGTTACATAATACCCTGGGGCAGACT
GAGGTTCGCGCATTTATGCAAGGATGCTGGCGTAATGGTCATCAGCGACCCGTCTT--GA
AACACGGACCAAGGAGTCGTCTTCGTATGCGAGTGTTCGGGTGTCAAACCCCTACGCGTA
ATGAAAGTGA-

#Bisifusarium_dimerum_MNHN_RF_05625
CCTTCCGAGTTCCCTGGAACGGGACGCCATAGAG---GGTGAGAGCCCCGTCTGGTTGGA
CAC---CGAGCCTCTGTAAAGCTCCTTCGACGAGTCGAGTAGTTTGGGAATGCTGCTCTA
AATGG-GAGGTATATGTCTTCTAAAGCT---AAATACTGGCCAGAGACCGATAGCGCACA
AGTAGAGTG-ATCGAAAGATGAAAAGCACTTTGAAAAG-AGAGTTAAAAAGCACGTGAAA
TTGTTGAAAGGGAAGCGCTTATGACCAGACTTGGGCTTGGTTGATCATCCGGCGTTCTCG
CCGGTGCACTCTTCCAG-TTCAGGCCAGCATCAGTTTGCCTCGGGGGATAAAAGTAGCGG
GAATGTGGCTCCTCCGGGAGTGTTATAGC----CCGCTGCATAATACCCTGTGGCAGACT
GAGGACCGCGC-TTCGTGCAAGGATGCTGGCGTAATGGTCATCAGCGACCCGTCTT--GA
AACACGGACCAAGGAGTCGTCTTCGTATGCGAGTGTTCGGGTGTCAAACCCCTACGCGTA
ATGAAAGTGA-

#Bisifusarium_dimerum_CBS_108944
CCTTCCGAGTTCCCTGGAACGGGACGCCATAGAG---GGTGAGAGCCCCGTCTGGTTGGA
CAC---CGAGCCTCTGTAAAGCTCCTTCGACGAGTCGAGTAGTTTGGGAATGCTGCTCTA
AATGG-GAGGTATATGTCTTCTAAAGCT---AAATACTGGCCAGAGACCGATAGCGCACA
AGTAGAGTG-ATCGAAAGATGAAAAGCACTTTGAAAAG-AGAGTTAAAAAGCACGTGAAA
TTGTTGAAAGGGAAGCGCTTATGACCAGACTTGGGCTTGGTTGATCATCCGGCGTTCTCG
CCGGTGCACTCTTCCAG-TTCAGGCCAGCATCAGTTTGCCTCGGGGGATAAAAGTAGCGG
GAATGTGGCTCCTCCGGGAGTGTTATAGC----CCGCTGCATAATACCCTGTGGCAGACT
GAGGACCGCGC-TTCGTGCAAGGATGCTGGCGTAATGGTCATCAGCGACCCGTCTT--GA
AACACGGACCAAGGAGTCGTCTTCGTATGCGAGTGTTCGGGTGTCAAACCCCTACGCGTA
ATGAAAGTGA-

#Bisifusarium_penicilloides_UBOCC_A_120021
CCTTCCGAGTTCCCTGGAACGGGACGCCATAGAG---GGTGAGAGCCCCGTCTGGTTGGA
CAC---CGAGCCTCTGTAAAGCTCCTTCGACGAGTCGAGTAGTTTGGGAATGCTGCTCTA
AATGG-GAGGTATATGTCTTCTAAAGCT---AAATACTGGCCAGAGACCGATAGCGCACA
AGTAGAGTG-ATCGAAAGATGAAAAGCACTTTGAAAAG-AGAGTTAAAAAGCACGTGAAA
TTGTTGAAAGGGAAGCGCTTATGACCAGACTTGGGCTTGGTTGATCATCCGGCGTTCTCG
CCGGTGCACTCTTCCAG-TTCAGGCCAGCATCAGTTTGCTTCGGGGGATAAAAGTTTCGG
GAATGTGGCTCCTCCGGGAGTGTTATAGC----CCGTTGCATAATACCCTGATCCAGACT
GAGGTTCGCGCATTTATGCAAGGATGCTGGCGTAATGGTCATCAGCGACCCGTCTT--GA
AACACGGACCAAGGAGTCGTCTTCGTATGCGAGTGTTCGGGTGTCAAACCCCTACGCGTA
ATGAAAGTGA-

#Bisifusarium_penicilloides_UBOCC_A_120034
CCTTCCGAGTTCCCTGGAACGGGACGCCATAGAG---GGTGAGAGCCCCGTCTGGTTGGA
CAC---CGAGCCTCTGTAAAGCTCCTTCGACGAGTCGAGTAGTTTGGGAATGCTGCTCTA
AATGG-GAGGTATATGTCTTCTAAAGCT---AAATACTGGCCAGAGACCGATAGCGCACA
AGTAGAGTG-ATCGAAAGATGAAAAGCACTTTGAAAAG-AGAGTTAAAAAGCACGTGAAA
TTGTTGAAAGGGAAGCGCTTATGACCAGACTTGGGCTTGGTTGATCATCCGGCGTTCTCG
CCGGTGCACTCTTCCAG-TTCAGGCCAGCATCAGTTTGCTTCGGGGGATAAAAGTTTCGG
GAATGTGGCTCCTCCGGGAGTGTTATAGC----CCGTTGCATAATACCCTGATCCAGACT
GAGGTTCGCGCATTTATGCAAGGATGCTGGCGTAATGGTCATCAGCGACCCGTCTT--GA
AACACGGACCAAGGAGTCGTCTTCGTATGCGAGTGTTCGGGTGTCAAACCCCTACGCGTA
ATGAAAGTGA-

#Bisifusarium_penicilloides_VTT_D_041022
CCTTCCGAGTTCCCTGGAACGGGACGCCATAGAG---GGTGAGAGCCCCGTCTGGTTGGA
CAC---CGAGCCTCTGTAAAGCTCCTTCGACGAGTCGAGTAGTTTGGGAATGCTGCTCTA
AATGG-GAGGTATATGTCTTCTAAAGCT---AAATACTGGCCAGAGACCGATAGCGCACA
AGTAGAGTG-ATCGAAAGATGAAAAGCAC?TTGAAAAG-AGAGTTAAAAAGCACGTGAAA
TTGTTGAAAGGGAAGCGCTTATGACCAGACTTGGGCTTGGTTGATCATCCGGCGTTCTCG
CCGGTGCACTCTTCCAG-TTCAGGCCAGCATCAGTTTGCTTCGGGGGATAAAAGTTTCGG
GAATGTGGCTCCTCCGGGAGTGTTATAGC----CCGTTGCATAATACCCTGATCCAGACT
GAGGTTCGCGCATTTATGCAAGGATGCTGGCGTAATGGTCATCAGCGACCCGTCTT--GA
AACACGGACCAAGGAGTCGTCTTCGTATGCGAGTGTTCGGGTGTCAAACCCCTACGCGTA
ATGAAAGTGA-

#Bisifusarium_delphinoides_CBS_120718
CCTGTGAACATACCTACAACGTTGCCTCGGCGGC--TCCCCGCTTCCCCGT-AAAACGGG
A----GCGGCCCGCCAGAGGACCCAACAAAC---TCTGTTATTTTCA--GTATC-TTCTG
AGTAA--AAACACAA-TCAATTAAAACTTTCAACAACGGATCTCTTGGTTCTGGCATCGA
TGAAGAACGCAGCGAAATGCGATAAGTAATGTGAATTGCAGAATTCAGTGAATCATCGAA
TCTTTGAACGCACATTGCGCCCGCCAGTACTCTGGCGGGCATGCCTGTTCGAG-----CG
TCATTACATCCCTCAAG-CCCCAGC-GGC-----TTGGTGTTGGGCTTCGGCCGTCCTCA
-GCGGCGGCCGTGCCCCAAATACAGTGGCGGTCTCGCCCCCGGCTCCTCTGCGTAGTAGT
A-ACATCTCGCACT---GGGACGGAGCGAAGGCCACGCCGTAAAACAACCCAACTTTCTG
AATGTTGACCTCGGA-------TCAGGTAGGAATACCCGCTGAACTTAAGCATATCAATA
AGCGGAGGAA-

#Bisifusarium_delphinoides_CBS_110310
CCTGTGAACATACCTACAACGTTGCCTCGGCGGC--TCCCCGCTTCCCCGT-AAAACGGG
A----GCGGCCCGCCAGAGGACCCAACAAAC---TCTGTTATTTTCA--GTATC-TTCTG
AGTAA--AAACACAA-TCAATTAAAACTTTCAACAACGGATCTCTTGGTTCTGGCATCGA
TGAAGAACGCAGCGAAATGCGATAAGTAATGTGAATTGCAGAATTCAGTGAATCATCGAA
TCTTTGAACGCACATTGCGCCCGCCAGTACTCTGGCGGGCATGCCTGTTCGAG-----CG
TCATTACATCCCTCAAG-CCCCAGC-GGC-----TTGGTGTTGGGCTTCGGCCGTCCTCA
-GCGGCGGCCGTGCCCCAAATACAGTGGCGGTCTCGCCCCCGGCTCCTCTGCGTAGTAGT
A-ACATCTCGCACT---GGGACGGAGCGAAGGCCACGCCGTAAAACAACCCAACTTTCTG
AATGTTGACCTCGGA-------TCAGGTAGGAATACCCGCTGAACTTAAGCATATCAATA
AGCGGAGGAA-

#Bisifusarium_nectrioides_CBS_176.31
CCTGTGAACATACCTACAACGTTGCCTCGGCGGC--TCCCCGCCTCCCCGT-AAAACGGG
A----GCGGCCCGCCAGAGGACCCAACAAAC---TCTGTTATTTTCA--GTATC-TTCTG
AGTAA--AAACACAA-TCAATTAAAACTTTCAACAACGGATCTCTTGGTTCTGGCATCGA
TGAAGAACGCAGCGAAATGCGATAAGTAATGTGAATTGCAGAATTCAGTGAATCATCGAA
TCTTTGAACGCACATTGCGCCCGCCAGTACTCTGGCGGGCATGCCTGTTCGAG-----CG
TCATTACATCCCTCAAG-CCCCAGC-GGC-----TTGGTGTTGGGCTTCGGCCGTCCTCA
-GCGGCGGCCGTGCCCCAAATACAGTGGCGGTCTCGCCCCCGGCTCCTCTGCGTAGTAGT
A-ACATCTCGCACT---GGGACGGAGCGAAGGCCACGCCGTAAAACAACCCAACTTTCTG
AATGTTGACCTCGGA-------TCAGGTAGGAATACCCGCTGAACTTAAGCATATCAATA
AGCGGAGGAA-

#Bisifusarium_penzigii_CBS_116508
CCTGTGAACATACCTATAACGTTGCCTCGGCGGC--CCCCCGCCTCCCCGT-AAGACGGG
A----GCGGACCGCCAGAGGACCCAACAAAC---CCTGTTATTTTCA--GTATC-TTCTG
AGTAA--AAACACAA-TCAATTAAAACTTTCAACAACGGATCTCTTGGTTCTGGCATCGA
TGAAGAACGCAGCGAAATGCGATAAGTAATGTGAATTGCAGAATTCAGTGAATCATCGAA
TCTTTGAACGCACATTGCGCCCGCCAGTACTCTGGCGGGCATGCCTGTTCGAG-----CG
TCATTACATCCCTCAAG-CCCCAGC-GGC-----TTGGTGTTGGGCTTCGGCCGTCCTCA
-GCGGCGGCCGTGCCCCAAATACAGTGGCGGTCTCGCCCCCGGCTCCTCTGCGTAGTAGT
A-ACATCTCGCACT---GGGACGGAGCGTAGGCCACGCCGTAAAACAACCCAACTTTCTG
AATGTTGACCTCGGA-------TCAGGTAGGAATACCCGCTGAACTTAAGCATATCAATA
AGCGGAGGAA-

#Bisifusarium_domesticum_CBS_102407
CCTGTGAACATACCTATAACGTTGCCTCGGCGGT----GCCCGCTCCCCGT-AAGACGGG
A-----CGGCCCGCCAGAGGATCCA-CAAAC---TCTGTTTCCACTACAGTATC-TTCTG
AGTAAACACAAGTAAATAAATCAAAACTTTCAACAACGGATCTCTTGGTTCTGGCATCGA
TGAAGAACGCAGCGAAATGCGATAAGTAATGTGAATTGCAGAATTCAGTGAATCATCGAA
TCTTTGAACGCACATTGCGCCCGCCAGTACTCTGGCGGGCATGCCTGTTCGAG-----CG
TCATTTCAACCCTCAAG-CCCCAGC-GGT-----TTGGTGTTGGGCTTCGGCCGTCCTA-
-GCGGCGGCCGTGCCCCAAATTCAGTGGCGGACTCGCTGTTGCCTCCTCTGCGTAGTAAT
T-ACACCTCGCACC---GGAAAGACAGCGGGCCCACGCCGTAAAACAACCCAATTTTCTG
AATGTTGACCTCGGA-------TCAGGTAGGAATACCCGCTGAACTTAAGCATATCAATA
AGCGGAGGAA-

#Bisifusarium_domesticum_CBS_244.82
CCTGTGAACATACCTATAACGTTGCCTCGGCGGT----GCCCGCTCCCCGT-AAGACGGG
A-----CGGCCCGCCAGAGGATCCA-CAAAC---TCTGTTTCCACTACAGTATC-TTCTG
AGTAAACACAAGTAAATAAATCAAAACTTTCAACAACGGATCTCTTGGTTCTGGCATCGA
TGAAGAACGCAGCGAAATGCGATAAGTAATGTGAATTGCAGAATTCAGTGAATCATCGAA
TCTTTGAACGCACATTGCGCCCGCCAGTACTCTGGCGGGCATGCCTGTTCGAG-----CG
TCATTTCAACCCTCAAG-CCCCAGC-GGT-----TTGGTGTTGGGCTTCGGCCGTCCTA-
-GCGGCGGCCGTGCCCCAAATTCAGTGGCGGACTCGCTGTTGCCTCCTCTGCGTAGTAAT
T-ACACCTCGCACC---GGAAAGACAGCGGGCCCACGCCGTAAAACAACCCAATTTTCTG
AATGTTGACCTCGGA-------TCAGGTAGGAATACCCGCTGAACTTAAGCATATCAATA
AGCGGAGGAA-

#Bisifusarium_lunatum_CBS_632.76
CCTGTGAACATACCTTTAATGTTGCCTCGGCGGTGCCCGTCCCTCCCCCGTGAAAACGGG
GAAGAGCGGCCCGCCAGAGGATCCA-CAAAC---TCTATTGTTTCCGCAGTATC-TTCTG
AGTAAAAACAAGTAA-ATAATCAAAACTTTCAACAACGGATCTCTTGGTTCTGGCATCGA
TGAAGAACGCAGCGAAATGCGATAAGTAATGTGAATTGCAGAATTCAGTGAATCATCGAA
TCTTTGAACGCACATTGCGCCCGCCAGTACTCTGGCGGGCATGCCTGTTCGAG-----CG
TCATTTCAACCCTCAAG-CCCCAGC-GGT-----TTGGTGTTGGGCGTCGGCCGTCCCTC
TGCGGCGGCCGTGCCCCAAATTCAGTGGCGGTCTCGCTGTTGCCTCCTCTGCGTAGTAGT
TTACACCTCGCACC---GGAACGACGCGAAGACCACGCCGTTCAACAACCCAATTTTCTG
AATGTTGACCTCGGA-------TCAGGTAGGAATACCCGCTGAACTTAAGCATATCAATA
AGCGGAGGAA-

#Bisifusarium_tonghuanum_CGMCC3.17369
CCTTCCGAGTTCCCTGGAACGGGACGCCATAGAG---GGTGAGAGCCCCGTCTGGTTGGA
CAC---CGAGCCTCTGTAAATCTCCTTCGACGAGTCGAGTAGTTTGGGAATGCTGCTCTA
AATGG-GAGGTATATGTCTTCTAAAGCT---AAATATTGGCCAGAGACCGATAGCGCACA
AGTAGAGTG-ATCGAAAGATGAAAAGCACTTTGAAAAG-AGAGTTAAAAAGCACGTGAAA
TTGTTGAAAGGGAAGCGCTTATGACCAGACTTGGGCTTGGTTGATCATCCGGCGTTTTCG
CCGGTGCACTCTTCCAG-TTCAGGCCAGCATCAGTTTGCGTCGGGGGATAAAAGCTTCGG
GAATGTGGCTCCTCCGGGAGTGTTATAGC----CCGTTGCATAATACCCTGGTGCAGACT
GAGGACCGCGCTTC--GGCAAGGATGCTGGCGTAATGGTCATCAGTGACCCGTCTT--GA
AACACGGACCAAGGAGTCGTCTTCGTATGCGAGTGTTCGGGTGTCAAACCCCTACGCGTA
ATGAAAGTGA-

#Bisifusarium_tonghuanum_CGMCC3.17370
CCTTCCGAGTTCCCTGGAACGGGACGCCATAGAG---GGTGAGAGCCCCGTCTGGTTGGA
CAC---CGAGCCTCTGTAAATCTCCTTCGACGAGTCGAGTAGTTTGGGAATGCTGCTCTA
AATGG-GAGGTATATGTCTTCTAAAGCT---AAATATTGGCCAGAGACCGATAGCGCACA
AGTAGAGTG-ATCGAAAGATGAAAAGCACTTTGAAAAG-AGAGTTAAAAAGCACGTGAAA
TTGTTGAAAGGGAAGCGCTTATGACCAGACTTGGGCTTGGTTGATCATCCGGCGTTTTCG
CCGGTGCACTCTTCCAG-TTCAGGCCAGCATCAGTTTGCGTCGGGGGATAAAAGCTTCGG
GAATGTGGCTCCTCCGGGAGTGTTATAGC----CCGTTGCATAATACCCTGGTGCAGACT
GAGGACCGCGCTTC--GGCAAGGATGCTGGCGTAATGGTCATCAGTGACCCGTCTT--GA
AACACGGACCAAGGAGTCGTCTTCGTATGCGAGTGTTCGGGTGTCAAACCCCTACGCGTA
ATGAAAGTGA-

#Bisifusarium_keratinophilum_CGMCC_3.23621
CCTTCCGAGTTCCCTGGAACGGGACGCCATAGAG---GGTGAGAGCCCCGTCTGGTTGGA
CAC---CGAGCCTCTGTAAAGCTCCTTCGACGAGTCGAGTAGTTTGGGAATGCTGCTCTA
AATGG-GAGGTATATGTCTTCTAAAGCT---AAATACTGGCCAGAGACCGATAGCGCACA
AGTAGAGTG-ATCGAAAGATGAAAAGCACTTTGAAAAG-AGAGTTAAAAAGCACGTGAAA
TTGTTGAAAGGGAAGCGCTTGTGACCAGACTTGGGCTTGGTTGATCATCCGGCGTTCTCG
CCGGTGCACTCTTCCAG-TTCAGGCCAGCATCAGTTTGCTTCGGGGGATAAAAGTTTCGG
GAATGTGGCTCCTCCGGGAGTGTTATAGC----CCGTTGCATAATACCCTGGGGCGGACT
GAGGTTCGCGCATTTATGCAAGGATGCTGGCGTAATGGTCATCAGCGACCCGTCTT--GA
AACACGGACCAAGGAGTCGTCTTCGTATGCGAGTGTTCGGGTGTCAAACCCCTACGCGTA
ATGAAAGTGA-

#Bisifusarium_keratinophilum_GZUIFR_22.371
CCTTCCGAGTTCCCTGGAACGGGACGCCATAGAG---GGTGAGAGCCCCGTCTGGTTGGA
CAC---CGAGCCTCTGTAAAGCTCCTTCGACGAGTCGAGTAGTTTGGGAATGCTGCTCTA
AATGG-GAGGTATATGTCTTCTAAAGCT---AAATACTGGCCAGAGACCGATAGCGCACA
AGTAGAGTG-ATCGAAAGATGAAAAGCACTTTGAAAAG-AGAGTTAAAAAGCACGTGAAA
TTGTTGAAAGGGAAGCGCTTGTGACCAGACTTGGGCTTGGTTGATCATCCGGCGTTCTCG
CCGGTGCACTCTTCCAG-TTCAGGCCAGCATCAGTTTGCTTCGGGGGATAAAAGTTTCGG
GAATGTGGCTCCTCCGGGAGTGTTATAGC----CCGTTGCATAATACCCTGGGGCGGACT
GAGGTTCGCGCATTTATGCAAGGATGCTGGCGTAATGGTCATCAGCGACCCGTCTT--GA
AACACGGACCAAGGAGTCGTCTTCGTATGCGAGTGTTCGGGTGTCAAACCCCTACGCGTA
ATGAAAGTGAC

#Bisifusarium_keratinophilum_GZUIFR_22.372
CCTTCCGAGTTCCCTGGAACGGGACGCCATAGAG---GGTGAGAGCCCCGTCTGGTTGGA
CAC---CGAGCCTCTGTAAAGCTCCTTCGACGAGTCGAGTAGTTTGGGAATGCTGCTCTA
AATGG-GAGGTATATGTCTTCTAAAGCT---AAATACTGGCCAGAGACCGATAGCGCACA
AGTAGAGTG-ATCGAAAGATGAAAAGCACTTTGAAAAG-AGAGTTAAAAAGCACGTGAAA
TTGTTGAAAGGGAAGCGCTTGTGACCAGACTTGGGCTTGGTTGATCATCCGGCGTTCTCG
CCGGTGCACTCTTCCAG-TTCAGGCCAGCATCAGTTTGCTTCGGGGGATAAAAGTTTCGG
GAATGTGGCTCCTCCGGGAGTGTTATAGC----CCGTTGCATAATACCCTGGGGCGGACT
GAGGTTCGCGCATTTATGCAAGGATGCTGGCGTAATGGTCATCAGCGACCCGTCTT--GA
AACACGGACCAAGGAGTCGTCTTCGTATGCGAGTGTTCGGGTGTCAAACCCCTACGCGTA
ATGAAAGTGAC

#Longinectria_lagenoides_UBOCC_A_120039
CCTTCCGAGTTCCCTGGAACGGGACGCCATAGAG---GGTGAGAGCCCCGTCTGGTTGGA
TAC---CAAGCCTCTGTAAAGCTCCTTCGACGAGTCGAGTAGTTTGGGAATGCTGCTCTA
AATGG-GAGGTATATGTCTTCTAAAGCT---AAATATAGGCCAGAGACCGATAGCGCACA
AGTAGAGTG-ATCGAAAGATGAAAAGCACTTTGAAAAG-AGAGTTAAAAAGTACGTGAAA
TTGTTGAAAGGGAAGCGTTTGTGACCAGACTTGGGCTTGGTTGATCATCCAGGGTTCTCC
CTGGTGCACTCTTCCAG-CCCAGGCCAGCATCAGTTTGCTTTGGGGGATAAAGGCGGCGG
GAATGTGGCTCCCTCGGGAGTGTTATAGC----CCACCGTGTAATACCCTGGAGCGGACT
GAGGTTCGCGCATT--CGCAAGGATGCTGGCGTAATGGTCATCAACGACCCGTCTT--GA
AACACGGACCAAGGAGTCGTCCTCGTATGCGAGTGTTCGGGTGTTAAACCCCTACGCGTA
ATGAAAGTGA-

#Longinectria_verticilliformis_UBOCC_A_120043
CCTTCCGAGTTCCCTGGAACGGGACGCCATAGAG---GGTGAGAGCCCCGTCTGGTTGGA
CGC---CAAACCTCTGTAAAGCTCCTTCGACGAGTCGAGTAGTTTGGGAATGCTGCTCTA
AATGG-GAGGTATATGTCTTCTAAAGCT---AAATACCGGCCAGAGACCGATAGCGCACA
AGTAGAGTG-ATCGAAAGATGAAAAGCACTTTGAAAAG-AGAGTTAAAAAGTACGTGAAA
TTGTTGAAAGGGAAGCGTTTGTGACCAGACTTGGGCTCGGTTGATCATCCAGGGTTCTCC
CTGGTGCACTCTCCCGGGCTCAGGCCAGCATCAGTTCGCCGCGGGGGAAAAAGGCCTCGG
GAATGTGGCTCCCTCGGGAGTGTTATAGC----CCGTTGCGTAATACCCTGGGGCGGACT
GAGGTTCGCGCATC--TGCAAGGATGCTGGCGTAATGGTCATCAGCGACCCGTCTT--GA
AACACGGACCAAGGAGTCGTCCTCGTATGCGAGTGTTCGGGTGTCAAACCCCTACGCGTA
ATGAAAGTGA-

#Bisifusarium_biseptatum_CBS_110311
CCTTCCGAGTTCCCTGGAACGGGACGCCATAGAG---GGTGAGAGCCCCGTCTGGTTGGA
CAC---CGAGCCTCTGTAAAGCTCCTTCGACGAGTCGAGTAGTTTGGGAATGCTGCTCTA
AATGG-GAGGTATATGTCTTCTAAAGCT---AAATACTGGCCAGAGACCGATAGCGCACA
AGTAGAGTG-ATCGAAAGATGAAAAGCACTTTGAAAAG-AGAGTTAAAAAGCACGTGAAA
TTGTTGAAAGGGAAGCGCTCATGACCAGACTTGGGCTTGGTTGATCATCCGGCGTTCTCG
CCGGTGCACTCTTCCAG-TTCAGGCCAGCATCAGTTTGCCCCGGGGGATAAAAGCAGCGG
GAATGTGGCTCCTTCGGGAGTGTTATAGC----CCGTTGCATAATACCCTGAGGCAGACT
GAGGACCGCGC-TTCGTGCAAGGATGCTGGCGTAATGGTCATCAGCGACCCGTCTT--GA
AACACGGACCAAGGAGTCGTCTTCGTATGCGAGTGTTCGGGTGTCAAACCCCTACGCGTA
ATGAAAGTGA-
