# Supplementary material for: ﻿Two new species of Sordariomycetes (Chaetomiaceae and Nectriaceae) from China
Source: MycoKeys. 2024 Mar 7;102:301–15. doi: 10.3897/mycokeys.102.114480 (PMC10940860; doi:10.3897/mycokeys.102.114480)
Supplement: Supplementary material 1 — The alignments used in the phylogenetic analysis [file mycokeys-102-301-s001.zip › alignments/Bisifusarium alignments/ITS.fas]

#mega
!Title 5;
!Format DataType=DNA indel=- CodeTable=Standard;

!Domain=Data property=Coding CodonStart=1;
#Bisifusarium_aseptatum_LC13607
CCTGTGA-CATACCTATAACGTTGCCTCGGCGGTCAACCGCTTC---CCCGT-AAGACGG
GA-----CGGCCCGCCAGAGGACCCAACAAACTCTTGTTTCTTT--AGTATCTTCTGAGT
AAC-AAAAACAATCAA-TTAAAACTTTCAACAACGGATCTCTTGGTTCTGGCATCGATGA
AGAACGCAGCGAAATGCGATAAGTAATGTGAATTGCAGAATTCAGTGAATCATCGAATCT
TTGAACGCACATTGCGCCCGCCAGTACTCTGGCGGGCATGCCTGTTCGAGCGTCATTTCA
ACCCTCAAGCCCCTGCTGGCTTGGTGTTGGGCGTCGGCCGTCCC--CCGCGGCGGCC---
GTGCCCCAAATACAGTGGCGGTCTCGCTGCCCCCTCCTCTGCGTAGTAGTT-ACATCTCG
CA-CCGGAAGGAAGCGCTGGCCACGCCGTAAAACAACCC--AA-TT-

#Bisifusarium_aseptatum_LC13608
CCTGTGA-CATACCTATAACGTTGCCTCGGCGGTCAACCGCTTC---CCCGT-AAGACGG
GA-----CGGCCCGCCAGAGGACCCAACAAACTCTTGTTTCTTT--AGTATCTTCTGAGT
AAC-AAAAACAATCAA-TTAAAACTTTCAACAACGGATCTCTTGGTTCTGGCATCGATGA
AGAACGCAGCGAAATGCGATAAGTAATGTGAATTGCAGAATTCAGTGAATCATCGAATCT
TTGAACGCACATTGCGCCCGCCAGTACTCTGGCGGGCATGCCTGTTCGAGCGTCATTTCA
ACCCTCAAGCCCCTGCTGGCTTGGTGTTGGGCGTCGGCCGTCCC--CCGCGGCGGCC---
GTGCCCCAAATACAGTGGCGGTCTCGCTGCCCCCTCCTCTGCGTAGTAGTT-ACATCTCG
CA-CCGGAAGGAAGCGCTGGCCACGCCGTAAAACAACCC--AA-TT-

#Bisifusarium_allantoides_UBOCC_A_120035
CCTGTGAACATACCTT--ATGTTGCCTCGGC-GGTGCCCGCTCC----CCGT-AAAACGG
GA-----CGGCCCGCCAGAGGATCCA-CAAACTCTATTGTTTCCGCAGTATCTTCTGAGT
AAACACAAGTAAATAA-TCAAAACTTTCAACAACGGATCTCTTGGTTCTGGCATCGATGA
AGAACGCAGCGAAATGCGATAAGTAATGTGAATTGCAGAATTCAGTGAATCATCGAATCT
TTGAACGCACATTGCGCCCGCCAGTACTCTGGCGGGCATGCCTGTCCGAGCGTCATTTCA
ACCCTCAAGCCCCAGC-GGTTTGGTGTTGGGCGTCGGCCGTCC---TCGCGGCGGCC---
GTGCCCCAAATACAGTGGCGGACTCGCTGTTGCCTCCTCTGCGTAGTAATT-ACACCTCG
CA-CCGGAACGACACGAAGTCCACGCCGTAAAACAACCC--AATTT-

#Bisifusarium_allantoides_UBOCC_A_120036
CCTGTGAACATACCTT--ATGTTGCCTCGGC-GGTGCCCGCTCC----CCGT-AAAACGG
GA-----CGGCCCGCCAGAGGATCCA-CAAACTCTATTGTTTCCGCAGTATCTTCTGAGT
AAACACAAGTAAATAA-TCAAAACTTTCAACAACGGATCTCTTGGTTCTGGCATCGATGA
AGAACGCAGCGAAATGCGATAAGTAATGTGAATTGCAGAATTCAGTGAATCATCGAATCT
TTGAACGCACATTGCGCCCGCCAGTACTCTGGCGGGCATGCCTGTCCGAGCGTCATTTCA
ACCCTCAAGCCCCAGC-GGTTTGGTGTTGGGCGTCGGCCGTCC---TCGCGGCGGCC---
GTGCCCCAAATACAGTGGCGGACTCGCTGTTGCCTCCTCTGCGTAGTAATT-ACACCTCG
CA-CCGGAACGACACGAAGTCCACGCCGTAAAACAACCC--AATTT-

#Bisifusarium_allantoides_UBOCC_A_120037
CCTGTGAACATACCTT--ATGTTGCCTCGGC-GGTGCCCGCTCC----CCGT-AAAACGG
GA-----CGGCCCGCCAGAGGATCCA-CAAACTCTATTGTTTCCGCAGTATCTTCTGAGT
AAACACAAGTAAATAA-TCAAAACTTTCAACAACGGATCTCTTGGTTCTGGCATCGATGA
AGAACGCAGCGAAATGCGATAAGTAATGTGAATTGCAGAATTCAGTGAATCATCGAATCT
TTGAACGCACATTGCGCCCGCCAGTACTCTGGCGGGCATGCCTGTCCGAGCGTCATTTCA
ACCCTCAAGCCCCAGC-GGTTTGGTGTTGGGCGTCGGCCGTCC---TCGCGGCGGCC---
GTGCCCCAAATACAGTGGCGGACTCGCTGTTGCCTCCTCTGCGTAGTAATT-ACACCTCG
CA-CCGGAACGACACGAAGTCCACGCCGTAAAACAACCC--AATTT-

#Bisifusarium_dimerum_MNHN_RF_05625
CCTGTGAACATACCTACAACGTTGCCTCGGCGGACCCCCGCCTC---CCCGT-AACACGG
GAG----CGGCCCGCCAGAGGACCCAACAAACCCTGTTATTTTC--AGTATCTTCTGAGT
GA--AAACACAATCAA-TTAAAACTTTCAACAACGGATCTCTTGGTTCTGGCATCGATGA
AGAACGCAGCGAAATGCGATAAGTAATGTGAATTGCAGAATTCAGTGAATCATCGAATCT
TTGAACGCACATTGCGCCCGCCAGTACTCTGGCGGGCATGCCTGTTCGAGCGTCATTACA
TCCCTCAAGCCCCTTCGGGCTTGGTGTTGGGCATCGGCCGTCCCTCCAGCGGCGGCC---
GTGCCCCAAATACAGTGGCGGTCTCGCCCCCGGCTCCTCTGCGTAGTAGTA-ACATCTCG
CA-CTGGGACGGAGCGTAGGCCACGCCGTAAAACAACCC--AACTT-

#Bisifusarium_dimerum_CBS_108944
CCTGTGAACATACCTACAACGTTGCCTCGGCGGACCCCCGCCTC---CCCGT-AACACGG
GAG----CGGCCCGCCAGAGGACCCAACAAACCCTGTTATTTTC--AGTATCTTCTGAGT
GA--AAACACAATCAA-TTAAAACTTTCAACAACGGATCTCTTGGTTCTGGCATCGATGA
AGAACGCAGCGAAATGCGATAAGTAATGTGAATTGCAGAATTCAGTGAATCATCGAATCT
TTGAACGCACATTGCGCCCGCCAGTACTCTGGCGGGCATGCCTGTTCGAGCGTCATTACA
TCCCTCAAGCCCCTTCGGGCTTGGTGTTGGGCATCGGCCGTCCCTCCAGCGGCGGCC---
GTGCCCCAAATACAGTGGCGGTCTCGCCCCCGGCTCCTCTGCGTAGTAGTA-ACATCTCG
CA-CTGGGACGGAGCGTAGGCCACGCCGTAAAACAACCC--AACTT-

#Bisifusarium_penicilloides_UBOCC_A_120021
CCTGTGAACATACCTATAACGTTGCCTCGGC-GGTGCCCGCTCC----CCGT-AAAACGG
GA-----CGGTCCGCCAGAGGACCCA-CAAACCCT---GTTTCCAAAGTATCTTCTGAGT
AAACATAAGTAAATAA-TCAAAACTTTCAACAACGGATCTCTTGGTTCTGGCATCGATGA
AGAACGCAGCGAAATGCGATAAGTAATGTGAATTGCAGAATTCAGTGAATCATCGAATCT
TTGAACGCACATTGCGCCCGCCAGTACTCTGGCGGGCATGCCTGTCCGAGCGTCATTTCA
ACCCTCAAGCCCCAGC-GGTTTGGTGTTGGGCATCGGCCGTCC--TCTGCGGCGGCC---
GTGCCCCAAATACAGTGGCGGACTCGCTGTTGCCCCCTCTGCGTAGTAATT-ACACCTCG
CA-CCGGATAGACACGAAGTCCACGCCGTAAAACAACCC--AATTT-

#Bisifusarium_penicilloides_UBOCC_A_120034
CCTGTGAACATACCTATAACGTTGCCTCGGC-GGTGCCCGCTCC----CCGT-AAAACGG
GA-----CGGTCCGCCAGAGGACCCA-CAAACCCT---GTTTCCAAAGTATCTTCTGAGT
AAACATAAGTAAATAA-TCAAAACTTTCAACAACGGATCTCTTGGTTCTGGCATCGATGA
AGAACGCAGCGAAATGCGATAAGTAATGTGAATTGCAGAATTCAGTGAATCATCGAATCT
TTGAACGCACATTGCGCCCGCCAGTACTCTGGCGGGCATGCCTGTCCGAGCGTCATTTCA
ACCCTCAAGCCCCAGC-GGTTTGGTGTTGGGCATCGGCCGTCC--TCTGCGGCGGCC---
GTGCCCCAAATACAGTGGCGGACTCGCTGTTGCCTCCTCTGCGTAGTAATT-ACACCTCG
CA-CCGGATAGACACGAAGTCCACGCCGTAAAACAACCC--AATTT-

#Bisifusarium_penicilloides_VTT_D_041022
CCTGTGAACATACCTATAACGTTGCCTCGGC-GGTGCCCGCTCC----CCGT-AAAACGG
GA-----CGGTCCGCCAGAGGACCCA-CAAACCCT---GTTTCCAAAGTATCTTCTGAGT
AAACATAAGTAAATAA-TCAAAACTTTCAACAACGGATCTCTTGGTTCTGGCATCGATGA
AGAACGCAGCGAAATGCGATAAGTAATGTGAATTGCAGAATTCAGTGAATCATCGAATCT
TTGAACGCACATTGCGCCCGCCAGTACTCTGGCGGGCATGCCTGTCCGAGCGTCATTTCA
ACCCTCAAGCCCCAGC-GGTTTGGTGTTGGGCATCGGCCGTCC--TCTGCGGCGGCC---
GTGCCCCAAATACAGTGGCGGACTCGCTGTTGCCTCCTCTGCGTAGTAATT-ACACCTCG
CA-CCGGATAGACACGAAGTCCACGCCGTAAAACAACCC--AATTT-

#Bisifusarium_delphinoides_CBS_120718
CCTGTGAACATACCTACAACGTTGCCTCGGCGGCTCCCCGCTTC---CCCGT-AAAACGG
GAG----CGGCCCGCCAGAGGACCCAACAAACTCTGTTATTTTC--AGTATCTTCTGAGT
AA--AAACACAATCAA-TTAAAACTTTCAACAACGGATCTCTTGGTTCTGGCATCGATGA
AGAACGCAGCGAAATGCGATAAGTAATGTGAATTGCAGAATTCAGTGAATCATCGAATCT
TTGAACGCACATTGCGCCCGCCAGTACTCTGGCGGGCATGCCTGTTCGAGCGTCATTACA
TCCCTCAAGCCCCAGC-GGCTTGGTGTTGGGCTTCGGCCGTCCT--CAGCGGCGGCC---
GTGCCCCAAATACAGTGGCGGTCTCGCCCCCGGCTCCTCTGCGTAGTAGTA-ACATCTCG
CA-CTGGGACGGAGCGAAGGCCACGCCGTAAAACAACCC--AACTTG

#Bisifusarium_delphinoides_CBS_110140
CCTGTGAACATACCTACAACGTTGCCTCGGCGGCTCCCCGCTTC---CCCGT-AAAACGG
GAG----CGGCCCGCCAGAGGACCCAACAAACTCTGTTATTTTC--AGTATCTTCTGAGT
AA--AAACACAATCAA-TTAAAACTTTCAACAACGGATCTCTTGGTTCTGGCATCGATGA
AGAACGCAGCGAAATGCGATAAGTAATGTGAATTGCAGAATTCAGTGAATCATCGAATCT
TTGAACGCACATTGCGCCCGCCAGTACTCTGGCGGGCATGCCTGTTCGAGCGTCATTACA
TCCCTCAAGCCCCAGC-GGCTTGGTGTTGGGCTTCGGCCGTCCT--CAGCGGCGGCC---
GTGCCCCAAATACAGTGGCGGTCTCGCCCCCGGCTCCTCTGCGTAGTAGTA-ACATCTCG
CA-CTGGGACGGAGCGAAGGCCACGCCGTAAAACAACCC--AACTT-

#Bisifusarium_delphinoides_CBS_110310
CCTGTGAACATACCTACAACGTTGCCTCGGCGGCTCCCCGCTTC---CCCGT-AAAACGG
GAG----CGGCCCGCCAGAGGACCCAACAAACTCTGTTATTTTC--AGTATCTTCTGAGT
AA--AAACACAATCAA-TTAAAACTTTCAACAACGGATCTCTTGGTTCTGGCATCGATGA
AGAACGCAGCGAAATGCGATAAGTAATGTGAATTGCAGAATTCAGTGAATCATCGAATCT
TTGAACGCACATTGCGCCCGCCAGTACTCTGGCGGGCATGCCTGTTCGAGCGTCATTACA
TCCCTCAAGCCCCAGC-GGCTTGGTGTTGGGCTTCGGCCGTCCT--CAGCGGCGGCC---
GTGCCCCAAATACAGTGGCGGTCTCGCCCCCGGCTCCTCTGCGTAGTAGTA-ACATCTCG
CA-CTGGGACGGAGCGAAGGCCACGCCGTAAAACAACCC--AACTTG

#Bisifusarium_nectrioides_CBS_176.31
CCTGTGAACATACCTACAACGTTGCCTCGGCGGCTCCCCGCCTC---CCCGT-AAAACGG
GAG----CGGCCCGCCAGAGGACCCAACAAACTCTGTTATTTTC--AGTATCTTCTGAGT
AA--AAACACAATCAA-TTAAAACTTTCAACAACGGATCTCTTGGTTCTGGCATCGATGA
AGAACGCAGCGAAATGCGATAAGTAATGTGAATTGCAGAATTCAGTGAATCATCGAATCT
TTGAACGCACATTGCGCCCGCCAGTACTCTGGCGGGCATGCCTGTTCGAGCGTCATTACA
TCCCTCAAGCCCCAGC-GGCTTGGTGTTGGGCTTCGGCCGTCCT--CAGCGGCGGCC---
GTGCCCCAAATACAGTGGCGGTCTCGCCCCCGGCTCCTCTGCGTAGTAGTA-ACATCTCG
CA-CTGGGACGGAGCGAAGGCCACGCCGTAAAACAACCC--AACTTG

#Bisifusarium_penzigii_CBS_116508
CCTGTGAACATACCTATAACGTTGCCTCGGCGGCCCCCCGCCTC---CCCGT-AAGACGG
GAG----CGGACCGCCAGAGGACCCAACAAACCCTGTTATTTTC--AGTATCTTCTGAGT
AA--AAACACAATCAA-TTAAAACTTTCAACAACGGATCTCTTGGTTCTGGCATCGATGA
AGAACGCAGCGAAATGCGATAAGTAATGTGAATTGCAGAATTCAGTGAATCATCGAATCT
TTGAACGCACATTGCGCCCGCCAGTACTCTGGCGGGCATGCCTGTTCGAGCGTCATTACA
TCCCTCAAGCCCCAGC-GGCTTGGTGTTGGGCTTCGGCCGTCCT--CAGCGGCGGCC---
GTGCCCCAAATACAGTGGCGGTCTCGCCCCCGGCTCCTCTGCGTAGTAGTA-ACATCTCG
CA-CTGGGACGGAGCGTAGGCCACGCCGTAAAACAACCC--AACTTG

#Bisifusarium_domesticum_CBS_102407
CCTGTGAACATACCTATAACGTTGCCTCGGC-GGTGCCCGCTCC----CCGT-AAGACGG
GA-----CGGCCCGCCAGAGGATCCA-CAAACTCTGTTTCCACTACAGTATCTTCTGAGT
AAACACAAGTAAATAAATCAAAACTTTCAACAACGGATCTCTTGGTTCTGGCATCGATGA
AGAACGCAGCGAAATGCGATAAGTAATGTGAATTGCAGAATTCAGTGAATCATCGAATCT
TTGAACGCACATTGCGCCCGCCAGTACTCTGGCGGGCATGCCTGTTCGAGCGTCATTTCA
ACCCTCAAGCCCCAGC-GGTTTGGTGTTGGGCTTCGGCCGTCC---TAGCGGCGGCC---
GTGCCCCAAATTCAGTGGCGGACTCGCTGTTGCCTCCTCTGCGTAGTAATT-ACACCTCG
CA-CCGGAAAGACAGCGGGCCCACGCCGTAAAACAACCC--AATTT-

#Bisifusarium_domesticum_CBS_244.82
CCTGTGAACATACCTATAACGTTGCCTCGGC-GGTGCCCGCTCC----CCGT-AAGACGG
GA-----CGGCCCGCCAGAGGATCCA-CAAACTCTGTTTCCACTACAGTATCTTCTGAGT
AAACACAAGTAAATAAATCAAAACTTTCAACAACGGATCTCTTGGTTCTGGCATCGATGA
AGAACGCAGCGAAATGCGATAAGTAATGTGAATTGCAGAATTCAGTGAATCATCGAATCT
TTGAACGCACATTGCGCCCGCCAGTACTCTGGCGGGCATGCCTGTTCGAGCGTCATTTCA
ACCCTCAAGCCCCAGC-GGTTTGGTGTTGGGCTTCGGCCGTCC---TAGCGGCGGCC---
GTGCCCCAAATTCAGTGGCGGACTCGCTGTTGCCTCCTCTGCGTAGTAATT-ACACCTCG
CA-CCGGAAAGACAGCGGGCCCACGCCGTAAAACAACCC--AATTT-

#Bisifusarium_lunatum_CBS_632.76
CCTGTGAACATACCTTTAATGTTGCCTCGGC-GGTGCCCGTCCCTCCCCCGTGAAAACGG
GGAAGAGCGGCCCGCCAGAGGATCCA-CAAACTCTATTGTTTCCGCAGTATCTTCTGAGT
AAAAACAAGTAAATAA-TCAAAACTTTCAACAACGGATCTCTTGGTTCTGGCATCGATGA
AGAACGCAGCGAAATGCGATAAGTAATGTGAATTGCAGAATTCAGTGAATCATCGAATCT
TTGAACGCACATTGCGCCCGCCAGTACTCTGGCGGGCATGCCTGTTCGAGCGTCATTTCA
ACCCTCAAGCCCCAGC-GGTTTGGTGTTGGGCGTCGGCCGTCCC-TCTGCGGCGGCC---
GTGCCCCAAATTCAGTGGCGGTCTCGCTGTTGCCTCCTCTGCGTAGTAGTTTACACCTCG
CA-CCGGAACGACGCGAAGACCACGCCGTTCAACAACCC--AATTT-

#Bisifusarium_tonghuanum_CGMCC3.17369
CCTGTGAACATACCTATAACGTTGCCTCGGC-GGCGCCCGTCTC---CCCGT-AAAACGG
GA----GCGGCCCGCCAGAGGAAAAC-CAAACTCT--TGTTTTAGAAGTATCTTCTGAGT
AA-CAAAAATAATCAA-TTAAAACTTTCAACAACGGATCTCTTGGTTCTGGCATCGATGA
AGAACGCAGCGAAATGCGATAAGTAATGTGAATTGCAGAATTCAGTGAATCATCGAATCT
TTGAACGCACATTGCGCCCGCCAGTACTCTGGCGGGCATGCCTGTTCGAGCGTCATTTCA
ACCCTCAAGCCCCAGC-GGTTTGGTGTTGGGCGTCGGCCGTCC--TCTGCGGCGGCC---
GTGCCCCAAATACAGTGGCGGACTCGCTGTTGCCTCCTCTGCGTAGTAGTA-ATATCTCG
CA-CCGGAAAAGCAGCGTGCCCACGCCGTAAAACAACCC--AATTT-

#Bisifusarium_tonghuanum_CGMCC3.17370
CCTGTGAACATACCTATAACGTTGCCTCGGC-GGCGCCCGTCTC---CCCGT-AAAACGG
GA----GCGGCCCGCCAGAGGAAAAC-CAAACTCT--TGTTTTAGAAGTATCTTCTGAGT
AA-CAAAAATAATCAA-TTAAAACTTTCAACAACGGATCTCTTGGTTCTGGCATCGATGA
AGAACGCAGCGAAATGCGATAAGTAATGTGAATTGCAGAATTCAGTGAATCATCGAATCT
TTGAACGCACATTGCGCCCGCCAGTACTCTGGCGGGCATGCCTGTTCGAGCGTCATTTCA
ACCCTCAAGCCCCAGC-GGTTTGGTGTTGGGCGTCGGCCGTCC--TCTGCGGCGGCC---
GTGCCCCAAATACAGTGGCGGACTCGCTGTTGCCTCCTCTGCGTAGTAGTA-ATATCTCG
CA-CCGGAAAAGCAGCGTGCCCACGCCGTAAAACAACCC--AATTT-

#Bisifusarium_lovelliae_BRIP_75047a
CCTGTGAACATACCTATAACGTTGCCTCGGCGGCTCCCCGCCTC---CCCGT-AACACGG
GAG----CGGCCCGCCAGAGGACCCAACAAACTCTGTTATTTTC--AGTATCTTCTGAGT
AA--AAACACAATCAA-TTAAAACTTTCAACAACGGATCTCTTGGTTCTGGCATCGATGA
AGAACGCAGCGAAATGCGATAAGTAATGTGAATTGCAGAATTCAGTGAATCATCGAATCT
TTGAACGCACATTGCGCCCGCCAGTACTCTGGCGGGCATGCCTGTTCGAGCGTCATTACA
TCCCTCAAGCCCCAGCGG-CTTGGTGTTGGGCTTCGGCCGTCCT--CAGCGGCGGCC---
GTGCCCCAAATACAGTGGCGGTCTCGCCCCCGGCTCCTCTGCGTAGTAGTA-ACATCTCG
CA-CTGGGACGGAGCGAAGGCCACGCCGTAAAACAACCC--AACTT-

#Bisifusarium_keratinophilum_CGMCC_3.23621
CCTGTGAACATACCTAAAACGTTGCCTCGGC-GGTGCCCGCTCC----CCGT-AAAACGG
GA-----CGGCCCGCCAGAGGATCCA-CAAACTCTATTGTTTCCGCAGTATCTTCTGAGT
AAACACAAGTAAATAA-TCAAAACTTTCAACAACGGATCTCTTGGTTCTGGCATCGATGA
AGAACGCAGCGAAATGCGATAAGTAATGTGAATTGCAGAATTCAGTGAATCATCGAATCT
TTGAACGCACATTGCGCCCGCCAGTACTCTGGCGGGCATGCCTGTCCGAGCGTCATTTCA
ACCCTCAAGCCCCAGC-GGTTTGGTGTTGGGCGTCGGCCGTCC--TCTGCGGCGGCC---
GTGCCCCAAATACAGTGGCGGACTCGCTGTTGCCTCCTCTGCGTAGTAATT-ACACCTCG
CA-CCGGAACGACGCGAAGTCCACGCCGTAAAACAACCC--AATTT-

#Bisifusarium_keratinophilum_GZUIFR_22.371
CCTGTGAACATACCTAAAACGTTGCCTCGGCCGGTGCCCGCTCC----CCGT-AAAACGG
GA-----CGGCCCGCCAGAGGATCCA-CAAACTCTATTGTTTCCGCAGTATCTTCTGAGT
AAACACAAGTAAATAA-TCAAAACTTTCAACAACGGATCTCTTGGTTCTGGCATCGATGA
AGAACGCAGCGAAATGCGATAAGTAATGTGAATTGCAGAATTCAGTGAATCATCGAATCT
TTGAACGCACATTGCGCCCGCCAGTACTCTGGCGGGCATGCCTGTCCGAGCGTCATTTCA
ACCCTCAAGCCCCAGC-GGTTTGGTGTTGGGCGTCGGCCGTCC--TCTGCGGCGGCC---
GTGCCCCAAATACAGTGGCGGACTCGCTGTTGCCTCCTCTGCGTAGTAATT-ACACCTCG
CA-CCGGAACGACGCGAAGTCCACGCCGTAAAACAACCC--AATTT-

#Bisifusarium_keratinophilum_GZUIFR_22.372
CCTGTGAACATACCTAAAACGTTGCCTCGGCCGGTGCCCGCTCC----CCGT-AAAACGG
GA-----CGGCCCGCCAGAGGATCCA-CAAACTCTATTGTTTCCGCAGTATCTTCTGAGT
AAACACAAGTAAATAA-TCAAAACTTTCAACAACGGATCTCTTGGTTCTGGCATCGATGA
AGAACGCAGCGAAATGCGATAAGTAATGTGAATTGCAGAATTCAGTGAATCATCGAATCT
TTGAACGCACATTGCGCCCGCCAGTACTCTGGCGGGCATGCCTGTCCGAGCGTCATTTCA
ACCCTCAAGCCCCAGC-GGTTTGGTGTTGGGCGTCGGCCGTCC--TCTGCGGCGGCC---
GTGCCCCAAATACAGTGGCGGACTCGCTGTTGCCTCCTCTGCGTAGTAATT-ACACCTCG
CA-CCGGAACGACGCGAAGTCCACGCCGTAAAACAACCC--AATTT-

#Longinectria_lagenoides_UBOCC_A_120039
CCTGTGAACATACC-ATC-TGTTGCCTCGGCGGATCACCGCGCC----CCGT-AAGAAGG
GA-----CGGCCCGCCAGAGGACCC---AAACTC-TTGTATTATTT-GTATCTTCTGAGT
AAA-A-AAACAAACCA-TTAAAACTTTCAACAACGGATCTCTTGGTTCTGGCATCGATGA
AGAACGCAGCGAAATGCGATAAGTAATGTGAATTGCAGAATTCAGTGAATCATCGAATCT
TTGAACGCACATTGCGCCCGCCAGTATTCTGGCGGGCATGCCTGTCCGAGCGTCATTTCA
ACCCTCAAGCCCCCG--GGCTTGGTGTTGGGGATCGGAGGAGCC-CTCGCGGCGCCCCCC
GCCCCCTAAATCTAGTGGCGGTCTCGCTGTAGACTCCATTGCGTAGTAGCTAACACCTCG
CAACTGGAACGCGGCGC-GGCCATGCCGTTAAACCCCC---AACTT-

#Longinectria_verticilliformis_UBOCC_A_120043
CCTGTGAACATACC-ATAACGTTGCCTCGGCGGATCACCGCGCC----CCGT-AACACGG
GA-----CGGCCCGCCAGAGGACCCC-CAAACCCACTGTATTATAAAGTATCTTCTGAGT
AAC-ACAAACAAATAAATTAAAACTTTCAACAACGGATCTCTTGGCTCTGGCATCGATGA
AGAACGCAGCGAAATGCGATAAGTAATGTGAATTGCAGAATTCAGTGAATCATCGAATCT
TTGAACGCACATTGCGCCCGCCAGTATTCTGGCGGGCATGCCTGTCCGAGCGTCATTTCA
ACCCTCAAGCCCCCG--GGCCTGGTGTTGGGGATCGGCGGGGCC-TCCGGGCCGCGC--C
GTCCCCTAAATACAGTGGCGGTCTCGCTGCAG--CTCATTGCGTAGTAGCTAACACCTCG
CAACTGGGACGCAGCGC-GGCCACGCCGTTAAGCCCCCCCAATTTT-

#Bisifusarium_biseptatum_CBS_110311
CCTGTGAACATACCTATAACGTTGCCTCGGCGGCCCCCCGCCTC---CCCGT-AAAACGG
GAG----CGGACCGCCAGAGGACCCAACAAACCCTGTTATTTTC--AGTATCTTCTGAGT
AA--AAACACAATCAA-TTAAAACTTTCAACAACGGATCTCTTGGTTCTGGCATCGATGA
AGAACGCAGCGAAATGCGATAAGTAATGTGAATTGCAGAATTCAGTGAATCATCGAATCT
TTGAACGCACATTGCGCCCGCCAGTACTCTGGCGGGCATGCCTGTTCGAGCGTCATTACA
TCCCTCAAGCCCCTCGGGGCTTGGTGTTGGGCGTCGGCCGTCCC-CTCGCGGCGGCC---
GTGCCCCAAATACAGTGGCGGTCTCGCCCCCGGCTCCTCTGCGTAGTAGTA-ACATCTCG
CA-CTGGGACGGAGCGTAGGCCACGCCGTAAAACAACCC--AACTT-
