# Supplementary material for: ﻿Two new species of Sordariomycetes (Chaetomiaceae and Nectriaceae) from China
Source: MycoKeys. 2024 Mar 7;102:301–15. doi: 10.3897/mycokeys.102.114480 (PMC10940860; doi:10.3897/mycokeys.102.114480)
Supplement: Supplementary material 1 — The alignments used in the phylogenetic analysis [file mycokeys-102-301-s001.zip › alignments/Bisifusarium alignments/cmdA.fas]

#mega
!Title 2;
!Format DataType=DNA indel=- CodeTable=Standard;

!Domain=Data property=Coding CodonStart=1;
#Bisifusarium_aseptatum_LC13607
TCTCGTTCAGGACAAGGATGGCGATGGTAAGTGAATCTCCTCGACGCGCAATGTCTACTA
--CGACCCAGCTCCC---TCAA--TCCAGCGAACTTATCTGGATT-----AACATCGACG
GCCCC-GATACA----CGACTCGCCTTGATTTAC-TTGATCGATATTTTGCTAAGCAACA
TGT-TGCAGGCCAGATCACCACCAAGGAGCTCGGCACTGTCATGCGCTCCCTCGGTCAGA
ACCCTTCCGAGTCTGAGCTTCAGGACATGATCAACGAGGTCGATGCCGACAACAACGGTA
CCATCGACTTCCCTGGTGCGTTACAGTTC-------CCCATGTCGAACTATTTGAC-CAA
CGTTGCTAACATTGCTACCCAGAGTTCCTGACCATGATGGCTCGCAAGATGAAGGACACC
GACTCCGAGGAGGAAATCCGTGAGGCCTTCAAGGTTAGTTAAAACACATCATTTGCC---
----TGACCATGAAAGCTGACTAGGCCCA-AGGTCTTTGACCGAGACAACAACGGCTTCA
TTTCCGCTGCCGAGTTGCGACACGTAATG-

#Bisifusarium_aseptatum_LC13608
TCTCGTTCAGGACAAGGATGGCGATGGTAAGTGAATCTCCTCGACGCGCAATGTCTACTA
--CGACCCAGCTCCC---TCAA--TCCAGCGAACTTATCTGGATT-----AACATCGACG
GCCCC-GATACA----CGACTCGCCTTGATTTAC-TTGATCGATATTTTGCTAAGCAACA
TGT-TGCAGGCCAGATCACCACCAAGGAGCTCGGCACTGTCATGCGCTCCCTCGGTCAGA
ACCCTTCCGAGTCTGAGCTTCAGGACATGATCAACGAGGTCGATGCCGACAACAACGGTA
CCATCGACTTCCCTGGTGCGTTACAGTTC-------CCCATGTCGAACTATTTGAC-CAA
CGTTGCTAACATTGCTACCCAGAGTTCCTGACCATGATGGCTCGCAAGATGAAGGACACC
GACTCCGAGGAGGAAATCCGTGAGGCCTTCAAGGTTAGTTAAAACACATCATTTGCC---
----TGACCATGAAAGCTGACTAGGCCCA-AGGTCTTTGACCGAGACAACAACGGCTTCA
TTTCCGCTGCCGAGTTGCGACACGTAATG-

#Bisifusarium_allantoides_UBOCC_A_120035
TCTCGTTTAGGACAAGGATGGCGATGGTAAGTGAAC--TTGCGGTTCGCAGCGTTTCCTT
--CGGTTCGGTTCCG---TCGACTTCAAGTATAGCGACTCTAGTTGAAG-AATGTCGACG
ATCCT-TATACA--CAATATCCGCCTC-ATTCCT-CTTAACGACGCTCTGCTAAGCAACA
TGT-TGCAGGCCAGATCACCACCAAGGAGCTCGGCACTGTCATGCGCTCCCTTGGCCAGA
ACCCCTCCGAGTCTGAGCTCCAGGACATGATCAACGAAGTTGACGCCGACAACAACGGCA
CTATCGACTTCCCTGGTGCGTTACATATCCC---TCCTGAAGCCGACTGGCC-GAA-CGA
TTTCGCTAACCCCA-TACCAAGAGTTCCTGACCATGATGGCTCGCAAGATGAAGGATACG
GACTCTGAGGAGGAGATCCGCGAGGCCTTCAAGGTATGTAGCAATAGAACATCCGCCAAG
ACTTTGATTTCGGGAACTGACTGGAAATGCAGGTCTTTGACCGTGACAACAACGGTTTCA
TCTCGGCCGCCGAGCTGCGACACGTCATG-

#Bisifusarium_allantoides_UBOCC_A_120036
TCTCGTTTAGGACAAGGATGGCGATGGTAAGTGAAC--TTGCGGTTCGCAGCGTTTCCTT
--CGGTTCGGTTCCG---TCGACTTCAAGTATAGCGACTCTAGTTGAAG-AATGTCGACG
ATCCT-TATACA--CAATATCCGCCTC-ATTCCT-CTTAACGACGCTCTGCTAAGCAACA
TGT-TGCAGGCCAGATCACCACCAAGGAGCTCGGCACTGTCATGCGCTCCCTTGGCCAGA
ACCCCTCCGAGTCTGAGCTCCAGGACATGATCAACGAAGTTGACGCCGACAACAACGGCA
CTATCGACTTCCCTGGTGCGTTACATATCCC---TCCTGAAGCCGACTGGCC-GAA-CGA
TTTCGCTAACCCCA-TACCAAGAGTTCCTGACCATGATGGCTCGCAAGATGAAGGATACG
GACTCTGAGGAGGAGATCCGCGAGGCCTTCAAGGTATGTAGCAATAGAACATCCGCCAAG
ACTTTGATTTCGGGAACTGACTGGAAATGCAGGTCTTTGACCGTGACAACAACGGTTTCA
TCTCGGCCGCCGAGCTGCGACACGTCATG-

#Bisifusarium_allantoides_UBOCC_A_120037
TCTCGTTTAGGACAAGGATGGCGATGGTAAGTGAAC--TTGCGGTTCGCAGCGTTTCCTT
--CGGTTCGGTTCCG---TCGACTTCAAGTATAGCGACTCTAGTTGAAG-AATGTCGACG
ATCCT-TATACA--CAATATCCGCCTC-ATTCCT-CTTAACGACGCTCTGCTAAGCAACA
TGT-TGCAGGCCAGATCACCACCAAGGAGCTCGGCACTGTCATGCGCTCCCTTGGCCAGA
ACCCCTCCGAGTCTGAGCTCCAGGACATGATCAACGAAGTTGACGCCGACAACAACGGCA
CTATCGACTTCCCTGGTGCGTTACATATCCC---TCCTGAAGCCGACTGGCC-GAA-CGA
TTTCGCTAACCCCA-TACCAAGAGTTCCTGACCATGATGGCTCGCAAGATGAAGGATACG
GACTCTGAGGAGGAGATCCGCGAGGCCTTCAAGGTATGTAGCAATAGAACATCCGCCAAG
ACTTTGATTTCGGGAACTGACTGGAAATGCAGGTCTTTGACCGTGACAACAACGGTTTCA
TCTCGGCCGCCGAGCTGCGACACGTCATG-

#Bisifusarium_dimerum_MNHN_RF_05625
TCCTATTCAGGACAAGGATGGCGATGGTGAGTGAACCCTCTCGATGCGCAACGCCTCATC
--CGAACCAATTTCG---TCGACATTGCACCCTGCGAGCCTATCTTAACCTATATCAATG
TTCCC-TACATA----CGATCTGTTTTGGTTTGC-GTTATCGATATTGTGCTAAGCAAAA
TGT-TGCAGGCCAGATCACCACCAAGGAGCTCGGCACTGTCATGCGCTCTCTCGGCCAGA
ACCCCTCTGAGTCTGAGCTTCAGGACATGATCAACGAGGTCGACGCCGACAACAACGGCA
CCATCGATTTCCCTGGTGCGTCACCT--C------CCTGTCCCGGTTTCAACTGAC-TAG
CGTTATTGACATTCTATCAAAGAGTTCTTGACCATGATGGCCCGCAAGATGAAGGACACT
GACTCCGAGGAGGAGATTCGTGAGGCCTTCAAGGTCAGTTACAACCATTTATTTGTCGA-
-----CTTGGCGAAAGCTGACTGGA-ATCAAGGTTTTTGACCGTGACAACAACGGTTTCA
TCTCCGCCGCCGAGCTGCGACATGTCATG-

#Bisifusarium_dimerum_CBS_108944
TCCTATTCAGGACAAGGATGGCGATGGTGAGTGAACCCTCTCGATGCGCAACGCCTCATC
--CGAACCAATTTCG---TCGACATTGCACCCTGCGAGCCTATCTTAACCTATATCAATG
TTCCC-TACATA----CGATCTGTTTTGGTTTGC-GTTATCGATATTGTGCTAAGCAAAA
TGT-TGCAGGCCAGATCACCACCAAGGAGCTCGGCACTGTCATGCGCTCTCTCGGCCAGA
ACCCCTCTGAGTCTGAGCTTCAGGACATGATCAACGAGGTCGACGCCGACAACAACGGCA
CCATCGATTTCCCTGGTGCGTCACCT--C------CCTGTCCCGGTTTCAACTGAC-TAG
CGTTATTGACATTCTATCAAAGAGTTCTTGACCATGATGGCCCGCAAGATGAAGGACACT
GACTCCGAGGAGGAGATTCGTGAGGCCTTCAAGGTCAGTTACAACCATTTATTTGTCGA-
-----CTTGGCGAAAGCTGACTGGA-ATCAAGGTTTTTGACCGTGACAACAACGGTTTCA
TCTCCGCCGCCGAGCTGCGACATGTCATG-

#Bisifusarium_penicilloides_UBOCC_A_120021
TCTCGTTCAGGACAAGGATGGCGATGGTAAGTCAACC-TTCCGATGCGCAACGTTTTGTT
--CGATTCGGTTCCG---TCGACTTCAAGTATAGCGACTCTAGTTGAGG-AACATCGACG
ATCCA-TATACATACACTATCCGCTTCCATTCAC-TTTAACGACGCTTTGCTAAGCAACC
AATGTGCAGGCCAGATCACCACCAAGGAGCTCGGCACTGTCATGCGCTCTCTCGGCCAGA
ACCCCTCCGAGTCTGAGCTCCAGGACATGATCAACGAAGTCGACGCTGACAACAACGGCA
CCATCGATTTCCCTGGTGCGTTTTCTACCTCCCGTCTTGAAGCCAACTGATG-GAC-C--
--TTGCTAACCTTG-TCCCAAGAGTTTCTGACTATGATGGCTCGCAAGATGAAGGATACC
GACTCCGAGGAGGAGATCCGTGAGGCCTTCAAGGTATGCCGCAATGCACCATTTGTTCGT
GCTCTGATTTAGCAAGCTGACTGGAATTGCAGGTCTTTGACCGTGACAACAACGGCTTCA
TCTCCGCCGCCGAGCTGCGACACGTGATG-

#Bisifusarium_penicilloides_UBOCC_A_120034
TCTCGTTCAGGACAAGGATGGCGATGGTAAGTGAACC-TTCCGATGCGCAACGTTTTGTT
--CGATTCGGTTCCG---TCGACTTCAAGTATAGCGACTCTAGTTGAGG-AACATCGACG
ATCCA-TATACATACACTATCCGCTTCCATTCAC-TTTAACGACGCTTTGCTAAGCAACC
AATGTGCAGGCCAGATCACCACCAAGGAGCTCGGCACTGTCATGCGCTCTCTCGGCCAGA
ACCCCTCCGAGTCTGAGCTCCAGGACATGATCAACGAAGTCGACGCTGACAACAACGGCA
CCATCGATTTCCCTGGTGCGTTTTCTACCTCCCGTCTTGAAGCCAACTGATG-GAC-C--
--TTGCTAACCTTG-TCCCAAGAGTTTCTGACTATGATGGCTCGCAAGATGAAGGATACC
GACTCCGAGGAGGAGATCCGTGAGGCCTTCAAGGTATGCCGCAATGCACCATTTGTTCGT
GCTCTGATTTAGCAAGCTGACTGGAATTGCAGGTCTTTGACCGTGACAACAACGGCTTCA
TCTCCGCCGCCGAGCTGCGACACGTGATG-

#Bisifusarium_penicilloides_VTT_D_041022
TCTCGTTCAGGACAAGGATGGCGATGGTAAGTGAACC-TTCCGATGCGCAACGTTTTGTT
--CGATTCGGTTCCG---TCGACTTCAAGTATAGCGACTCTAGTTGAGG-AACATCGACG
ATCCA-TATACATACACTATCCGCTTCCATTCAC-TTTAACGACGCTTTGCTAAGCAACC
AATGTGCAGGCCAGATCACCACCAAGGAGCTCGGCACTGTCATGCGCTCTCTCGGCCAGA
ACCCCTCCGAGTCTGAGCTCCAGGACATGATCAACGAAGTCGACGCTGACAACAACGGCA
CCATCGATTTCCCTGGTGCGTTTTCTACCTCCCGTCTTGAAGCCAACTGATG-GAC-C--
--TTGCTAACCTTG-TCCCAAGAGTTTCTGACTATGATGGCTCGCAAGATGAAGGATACC
GACTCCGAGGAGGAGATCCGTGAGGCCTTCAAGGTATGCCGCAATGCACCATTTGTTCGT
GCTCTGATTTAGCAAGCTGACTGGAATTGCAGGTCTTTGACCGTGACAACAACGGCTTCA
TCTCCGCCGCCGAGCTGCGACACGTGATG-

#Bisifusarium_delphinoides_CBS_120718
TCTTGTTCAGGACAAGGATGGCGATGGTAAGTGAACCCTCTCGATGCGCAACATCTCTTC
--CGACCCGACACCT---TCGATATTGCACCCCGCGAGACTATTTAAAGCAATGTCGATG
TTCCCCTCCATA----CGATCTGCTCTGGTTCGC-GTTATCGGTATTGTGCTAAGCAAGA
TGT-TGCAGGCCAGATCACCACCAAGGAGCTCGGCACCGTCATGCGCTCCCTCGGCCAGA
ACCCCTCTGAGTCTGAGCTTCAGGACATGATCAACGAGGTCGACGCCGACAACAACGGCA
CCATCGATTTCCCTGGTGCGTCACCTTGT------CCCGTTCCATAATCAACTGAC-TAG
TGTTACTGACATTGTATCAAAGAGTTCTTGACCATGATGGCCCGCAAGATGAAGGACACC
GACTCCGAGGAGGAGATTCGCGAGGCCTTCAAGGTCAGTTGTAATCGACTACTTGCCGA-
-----CTTTGAAAAAGCTGACTGGG-ATCAAGGTTTTTGACCGTGACAACAAAGGCTTCA
TGTCGGCCGCCGAGTTGCGACACCTCATG-

#Bisifusarium_nectrioides_CBS_176.31
TCTCGTTCAGGACAAGGATGGCGATGGTAAGTGATTCCTCTCGATGCGCAACATCTCTTC
--CGACCCAACACCG---TCGATTTTGCCCCCCGCGAGACCATTTAAAACAATGTCGATG
TTCCCCTCCATA----CGATCTGCTCTGGTTCGC-GTTATCGGTAT-GTGCTAAGCAAGA
TGT-TGCAGGCCAGATCACCACCAAGGAGCTCGGCACCGTCATGCGCTCCCTCGGCCAGA
ACCCCTCTGAGTCTGAGCTTCAGGACATGATCAACGAGGTCGACGCCGACAACAACGGCA
CCATCGATTTCCCTGGTGCGTCACCTTGT------CCCGTTCCATAATCAACTGAC-TAG
TGTTACTGACATTATATCAAAGAGTTCTTGACCATGATGGCCCGCAAGATGAAGGACACC
GACTCCGAGGAGGAGATTCGCGAGGCCTTCAAGGTCAGTTGTAATCGACTACTTGCCGA-
-----ATTTGAAAAAGCTGACTGGG-ATTAAGGTTTTTGACCGTGACAACAACGGCTTCA
TCTCGGCCGCCGAGGTGCGACACGTTATG-

#Bisifusarium_lunatum_CBS_632.76
TCCTGTTCAGGACAAGGATGGCGATGGTAAGTG--CCTTCTCGATGCGCGACGTTTCCTC
--CGATCCAGTTCCG---TCTACTTCGAATTTCGCGAGACTTTTTGAAACATTGTCGATG
TTTTC-TATCCA----CAACCCATTTCGATTCACTATCATCAACATTTTGCTAAGCAAGT
TGT-TGCAGGCCAGATCACCACCAAGGAGCTCGGCACCGTCATGCGCTCCCTCGGCCAGA
ACCCTTCTGAGTCTGAGCTTCAGGACATGATTAACGAGGTCGATGCCGACAACAACGGCA
CCATCGACTTTCCTGGTGCGTTACACTTT------CCATTTCCGACATTAACAGAT-CAA
TCTTGCTAACCTTCGTCCAAAGAGTTCTTGACCATGATGGCTCGCAAGATGAAGGACACC
GATTCGGAGGAGGAGATTCGTGAAGCTTTCAAGGTTTGTTGATATGCTCTACCTGTCTG-
-----GACCGT--AAGCTAATTAAGTATCAAGGTCTTTGACCGTGACAACAATGGCTTCA
TTTCCGCCGCCGAGCTGCGACACGTCATG-

#Bisifusarium_keratinophilum_CGMCC_3.23621
TCTGGTGCAGGACAAGGATGGCGATGGTAAGTGAAC--TTTCGGTTCGCAGCGTTTTCC-
--CGATTCGATTCCG---TCGACTTCAAGTATAGCGACTCTACTC-AAG-AGTGTCGACG
ATTCT-TATACA----ACACCCACTTCCACTCAT-CCCGTCGACGCTTTGCTAAGCAACA
TGT--GCAGGCCAGATCACCACCAAGGAGCTCGGCACTGTCATGCGCTCTCTTGGCCAGA
ACCCTTCCGAGTCTGAGCTCCAGGATATGATCAACGAAGTCGACGCTGACAACAACGGCA
CCATCGATTTCCCTGGTGCGTTACATATC------CTTGAGGGCGACCGATCAGAT-CGA
TCTTGCTAACACTA-TCCCAAGAGTTTTTGACCATGATGGCTCGCAAGATGAAGGATACC
GACTCTGAGGAGGAGATCCGTGAGGCCTTCAAGGTATGTTGCGATGCGCCATTTGCCCAA
G-TTTGATTTGGGAGACTGACTGGAATTGCAGGTCTTTGACCGTGACAACAACGGCTTCA
TCTCTGCCGCCGAGCTGCGACACGTCATGA

#Bisifusarium_keratinophilum_GZUIFR_22.371
TCTGGTGCAGGACAAGGATGGCGATGGTAAGTGAAC--TTTCGGTTCGCAGCGTTTTCC-
--CGATTCGATTCCG---TCGACTTCAAGTATAGCGACTCTACTC-AAG-AGTGTCGACG
ATTCT-TATACA----ACACCCACTTCCACTCAT-CCCGTCGACGCTTTGCTAAGCAACA
TGT--GCAGGCCAGATCACCACCAAGGAGCTCGGCACTGTCATGCGCTCTCTTGGCCAGA
ACCCTTCCGAGTCTGAGCTCCAGGATATGATCAACGAAGTCGACGCTGACAACAACGGCA
CCATCGATTTCCCTGGTGCGTTACATATC------CTTGAGGGCGACCGATCAGAT-CGA
TCTTGCTAACACTA-TCCCAAGAGTTTTTGACCATGATGGCTCGCAAGATGAAGGATACC
GACTCTGAGGAGGAGATCCGTGAGGCCTTCAAGGTATGTTGCGATGCGCCATTTGCCCAA
G-TTTGATTTGGGAGACTGACTGGAATTGCAGGTCTTTGACCGTGACAACAACGGCTTCA
TCTCTGCCGCCGAGCTGCGACACGTCATGA

#Bisifusarium_keratinophilum_GZUIFR_22.372
TCTGGTGCAGGACAAGGATGGCGATGGTAAGTGAAC--TTTCGGTTCGCAGCGTTTTCC-
--CGATTCGATTCCG---TCGACTTCAAGTATAGCGACTCTACTC-AAG-AGTGTCGACG
ATTCT-TATACA----ACACCCACTTCCACTCAT-CCCGTCGACGCTTTGCTAAGCAACA
TGT--GCAGGCCAGATCACCACCAAGGAGCTCGGCACTGTCATGCGCTCTCTTGGCCAGA
ACCCTTCCGAGTCTGAGCTCCAGGATATGATCAACGAAGTCGACGCTGACAACAACGGCA
CCATCGATTTCCCTGGTGCGTTACATATC------CTTGAGGGCGACCGATCAGAT-CGA
TCTTGCTAACACTA-TCCCAAGAGTTTTTGACCATGATGGCTCGCAAGATGAAGGATACC
GACTCTGAGGAGGAGATCCGTGAGGCCTTCAAGGTATGTTGCGATGCGCCATTTGCCCAA
G-TTTGATTTGGGAGACTGACTGGAATTGCAGGTCTTTGACCGTGACAACAACGGCTTCA
TCTCTGCCGCCGAGCTGCGACACGTCATGA

#Longinectria_lagenoides_UBOCC_A_120039
TTTCGT--AGGACAAGGATGGCGATGGTGAGTGATGC--CGC-ATTCGCAATGTCGTCCC
GTCAGCCCCAGCCCGATCCCAAAATCGAAATATACAATATCATGCAGCC-AATTACCCTG
TCGTG-TGCCCATCATATCCCGGATGAGGTTTTC--TCCGAGACGGTATACTAAACGTTT
GGT-TCCAGGCCAGATCACCACCAAGGAGCTAGGCACCGTCATGCGCTCCCTCGGCCAGA
ACCCTTCCGAGTCCGAGCTTCAGGACATGATTAACGAGGTTGACGCCGACAACAACGGCA
CCATCGACTTCCCTGGTGCGTAGGGTA----------CAAATCAGGGCTAGCGGATGCGA
CGAGACTAACACCT--ACAAAGAGTTCCTTACCATGATGGCGCGCAAGATGAAGGACACC
GACTCTGAGGAGGAGATCCGCGAGGCCTTCAAGGT-------------------------
----------------------------------CTTTGACCGTGACAACAACGGCTTCA
TTTCCGCTGCTGAGCTCCGACACGTCATG-

#Longinectria_verticilliformis_UBOCC_A_120043
TTGCGT--AGGACAAGGATGGCGATGGTGAGTGGTGCTCCTC-GTTCGCAATGTCTTCCC
GCCGGCCTCGGCCCGATCCTCAAGTCGAACTGCGCAATTCCAC-CGAAT-AATCCTATCC
TTTCG-TGCCTATCACCTTCTCGATGCGGCTTTC--TCTGCGAATGTGGACTAAGCGCTT
TGT-TCTAGGCCAGATCACCACCAAGGAGCTCGGTACCGTCATGCGCTCCCTCGGCCAGA
ACCCCTCTGAGTCTGAGCTTCAGGACATGATCAACGAGGTTGACGCCGACAACAACGGCA
CCATCGACTTCCCTGGTGCGTAGGATA----------CAAACCT---CTAACGGATGGGA
CAAGACTAACACCC--CCAAAGAGTTCCTCACCATGATGGCGCGCAAGATGAAGGATACC
GACTCTGAGGAGGAGATCCGCGAAGCTTTCAAGGT-------------------------
----------------------------------CTTTGACCGTGACAACAACGGCTTCA
TCTCCGCCGCTGAGCTCCGACACGTCATG-

#Bisifusarium_biseptatum_CBS_110311
TCCTATTCAGGACAAGGATGGCGATGGTAAGTGAACCCTC--GATGCGCAACGTCCCCTT
--CGACCCAACTTCA---TCGATATCGCACCCTGCGAGCCTATCTAAAACAATATCGATG
TTCCC-TGCATA----CGATCGACTTTGGTTTGC-GTTATCGGCAGTGTGCTAAGCAAGA
TGT-TGTAGGCCAGATCACCACCAAGGAGCTCGGCACTGTCATGCGCTCCCTCGGCCAGA
ACCCCTCTGAGTCTGAGCTTCAGGACATGATCAACGAGGTCGACGCCGACAACAACGGCA
CCATCGATTTCCCTGGTGCGTCACCTTGC------CCTGTCCCAGAATCAATTGAC-TAG
TGTTATTGACATTGTATCAAAGAGTTCTTGACCATGATGGCCCGCAAGATGAAGGACACC
GACTCCGAGGAGGAGATTCGTGAGGCCTTCAAGGTCAGTTGCAATCGTCTATTTGCCGA-
------TTCTTAAAAGCTGACTGGA-ATCA-GGTTTTTGACCGTGACAACAACGGCTTCA
TCTCTGCCGCCGAGCTGCGACACGTTATG-
